# Supplementary material for: Heritability of Oral Microbiota and Immune Responses to Oral Bacteria
Source: Microorganisms. 2020 Jul 27;8(8):1126. doi: 10.3390/microorganisms8081126 (PMC7464143; doi:10.3390/microorganisms8081126)
Supplement: Supplementary file 1 [file microorganisms-08-01126-s001.zip]

Archive with 1 entries (1 files):
- microorganisms-871243-supplementary.xlsx
