# Supplementary material for: Heritability of Oral Microbiota and Immune Responses to Oral Bacteria
Source: Microorganisms. 2020 Jul 27;8(8):1126. doi: 10.3390/microorganisms8081126 (PMC7464143; doi:10.3390/microorganisms8081126)
Supplement: Supplementary file 1 [file microorganisms-08-01126-s001.zip › microorganisms-871243-supplementary.xlsx]

## Sheet: Table S1
Table S1. Description of bacteria used in the bacteria mock and checker board assay. Bacterial strains were grown for 48-72 h on blood, Rogosa or chocolate blood agar plates in aerobic (5% CO2) or anaerobic conditions at 37°C as indicated below. Bacteria were harvested using cotton swabs, resuspended and washed twice in 50 mM Tris-HCl, pH 7.5, 150 mM NaCl (TBS), and adjusted to an optical density…
Species	Strain	Culture agar	Culture conditions	Mock	CheckerBoard
Actinomyces naeslundii	PK19	chocolate	aerobic 5% CO2		X
Actinomyces odontolyticus	CCUG 20536T	chocolate	aerobic 5% CO2	X	X
Actinomyces oris	T14V	chocolate	aerobic 5% CO2		X
Aggregatibacter actinomycetemcomitans	A1	blood	aerobic 5% CO2		X
Bifidobacterium dentium	CCUG18367T	chocolate	anaerobic	X	X
Bifidobacterium longum	CCUG 15137	chocolate	anaerobic	X	X
Corynebacterium durum	CCUG60194	chocolate	aerobic 5% CO2		X
Corynebacterium matruchotii	CCUG 46620T	blood	anaerobic	X	X
Filifactor alocis	F1	blood	anaerobic		X
Fusobacterium nucleatum subsp. nucleatum	ATCC25586	chocolate	anaerobic		X
Fusobacterium periodonticum	CCUG 14345T	blood	anaerobic	X	X
Haemophilus parainfluenzae	CCUG 12836T	chocolate	anaerobic	X	X
Porphyromonas gingivalis	W381	chocolate	anaerobic	X	X
Porphyromonas gingivalis	W83	chocolate	anaerobic		X
Streptococcus gordonii	SK120	blood	aerobic 5% CO2		X
Streptococcus mitis	SK96	blood	aerobic 5% CO2		X
Streptococcus mutans	NG8/CCUG 11877 T	blood	aerobic 5% CO2	X	X
Streptococcus oralis	LA11	blood	aerobic 5% CO2		X
Streptococcus sanguinis	CCUG 17826T	blood	aerobic 5% CO2	X	X
Veilonella atypica	CCUG56974T	blood	aerobic 5% CO2	X	X
Lactobacillus fermentum	CCUG 30138	Rogosa	anaerobic	X
Lactobacillus vaginalis	CCUG 31452	Rogosa	anaerobic	X
Gemella haemolysans	CCUG 37985 T	chocolate	anaerobic	X
Rothia mucilaginosa	CCUG 20962 T	chocolate	aerobic 5% CO2	X
Streptococcus intermedius	ATCC 27335	blood	aerobic 5% CO2	X
Prevotella denticola FO 2891	FO 2891	blood	anaerobic	X
Streptococcus parasanguinis	CCUG 30417T	blood	aerobic 5% CO2	X

## Sheet: Table S2
Table S2. Results from ACE modelling of relative abundances of 267 species. Species included within the ACE model were detected in 5 to 100% of the participants, models were adjusted for sex, birth year and Illumina run number. Multicomparison adjusted p-values are shown.
		Additive genetic variance (A)				Shared environmental factors (C)				Nonshared environmental factors (E)
Specie	Detection (%)	b-value	95% CI	adjusted p		b-value	95% CI	adjusted p		b-value	95% CI	adjusted p
Abiotrophia defectiva	71.1	0.46	(0.31, 0.62)	1.46E-06		2.98E-13	-	1		0.54	(0.38, 0.69)	5.39E-09
Absconditabacteria (SR1) [G-1] bacterium HMT 345	17.2	0.27	(-0.27, 0.8)	1		0.06	(-0.32, 0.43)	1		0.67	(0.45, 0.9)	5.63E-07
Absconditabacteria (SR1) [G-1] bacterium HMT 874	58.9	0.14	(-0.41, 0.69)	1		0.05	(-0.35, 0.45)	1		0.81	(0.6, 1.03)	3.97E-11
Absconditabacteria (SR1) [G-1] bacterium HMT 875	41.6	0.16	(-0.25, 0.56)	1		0.35	(0.06, 0.65)	1		0.49	(0.32, 0.66)	1.99E-06
Actinomyces gerencseriae	6.0	1.69E-14	-	1		0.18	(0.05, 0.32)	1		0.82	(0.68, 0.95)	9.05E-32
Actinomyces graevenitzii	89.5	0.32	(-0.18, 0.81)	1		0.03	(-0.35, 0.41)	1		0.66	(0.47, 0.84)	5.49E-10
Actinomyces lingnae	62.2	0.26	(-0.18, 0.71)	1		0.19	(-0.14, 0.52)	1		0.55	(0.37, 0.72)	2.94E-07
Actinomyces naeslundii	15.3	0.1	(-0.43, 0.63)	1		0.15	(-0.23, 0.54)	1		0.75	(0.54, 0.96)	5.77E-10
Actinomyces odontolyticus	54.3	0.07	(-0.45, 0.59)	1		0.19	(-0.19, 0.56)	1		0.74	(0.53, 0.96)	2.12E-09
Actinomyces oris	39.5	0.07	(-0.48, 0.61)	1		0.15	(-0.24, 0.54)	1		0.79	(0.57, 1)	3.42E-10
Actinomyces sp. HMT 169	41.6	2.59E-13	-	1		0.2	(0.07, 0.33)	0.543		0.80	(0.67, 0.93)	2.56E-30
Actinomyces sp. HMT 170	7.9	0.16	(-0.05, 0.38)	1		3.26E-13	-	1		0.84	(0.62, 1.05)	8.32E-12
Actinomyces sp. HMT 171	17.0	0.24	(0.06, 0.41)	1		2.52E-14	-	1		0.76	(0.59, 0.94)	4.43E-16
Actinomyces sp. HMT 172	79.4	0.38	(-0.13, 0.89)	1		0.04	(-0.32, 0.39)	1		0.59	(0.37, 0.8)	1.95E-05
Actinomyces sp. HMT 180	93.3	1.24E-14	-	1		0.39	(0.28, 0.51)	3.78E-09		0.61	(0.49, 0.72)	5.44E-23
Aggregatibacter aphrophilus	33.7	0.31	(-0.13, 0.76)	1		0.14	(-0.2, 0.48)	1		0.54	(0.37, 0.72)	1.81E-07
Aggregatibacter paraphrophilus	51.9	1.29E-13	-	1		0.36	(0.24, 0.48)	3.36E-07		0.64	(0.52, 0.76)	6.38E-24
Aggregatibacter segnis	58.4	0.13	(-0.24, 0.49)	1		0.43	(0.15, 0.7)	0.391		0.45	(0.3, 0.6)	9.65E-07
Aggregatibacter sp. HMT 458	87.3	0.09	(-0.41, 0.6)	1		0.2	(-0.18, 0.58)	1		0.71	(0.51, 0.9)	1.53E-10
Aggregatibacter sp. HMT 513	54.8	0.11	(-0.31, 0.53)	1		0.36	(0.06, 0.67)	1		0.52	(0.35, 0.7)	6.62E-07
Aggregatibacter sp. HMT 898	32.3	5.40E-16	-	1		0.3	(0.18, 0.43)	2.62E-04		0.70	(0.57, 0.82)	2.64E-26
Aggregatibacter sp. HMT 949	12.9	0.45	(0.27, 0.62)	1.16E-04		3.39E-09	-	1		0.55	(0.38, 0.73)	1.54E-07
Alloprevotella rava	66.5	0.29	(-0.13, 0.71)	1		0.21	(-0.1, 0.53)	1		0.49	(0.33, 0.66)	6.23E-07
Alloprevotella sp. HMT 308	88.8	0.38	(-0.04, 0.8)	1		0.12	(-0.22, 0.46)	1		0.50	(0.35, 0.65)	2.30E-08
Alloprevotella sp. HMT 473	91.1	0.43	(0.25, 0.6)	5.92E-04		1.16E-14	-	1		0.57	(0.4, 0.75)	5.60E-08
Alloprevotella sp. HMT 912	38.8	0.21	(0.02, 0.4)	1		5.78E-15	-	1		0.79	(0.6, 0.98)	6.13E-14
Alloprevotella sp. HMT 913	16.7	0.26	(0.05, 0.46)	1		1.00E-14	-	1		0.74	(0.54, 0.95)	2.46E-10
Alloprevotella sp. HMT 914	60.0	0.51	(0.11, 0.91)	1		0.06	(-0.25, 0.38)	1		0.43	(0.28, 0.57)	1.47E-06
Alloprevotella tannerae	73.7	0.33	(0.15, 0.51)	0.068		8.65E-15	-	1		0.67	(0.49, 0.85)	1.03E-10
Atopobium parvulum	98.6	0.6	(0.47, 0.73)	3.24E-17		2.56E-13	-	1		0.40	(0.27, 0.53)	2.59E-07
Atopobium rimae	16.3	0.3	(0.08, 0.51)	1		9.44E-15	-	1		0.70	(0.49, 0.92)	4.90E-08
Bacteroidales [G-2] bacterium HMT 274	63.6	0.15	(-0.27, 0.56)	1		0.33	(0.02, 0.64)	1		0.52	(0.36, 0.69)	6.96E-08
Bacteroidetes [G-5] bacterium HMT 511	21.8	0.47	(0.32, 0.62)	2.12E-07		8.36E-15	-	1		0.53	(0.38, 0.68)	1.68E-09
Bergeyella sp. HMT 206	70.3	0.65	(0.53, 0.77)	4.34E-25		2.79E-17	-	1		0.35	(0.23, 0.47)	1.11E-06
Bergeyella sp. HMT 322	99.0	3.12E-16	-	1		0.29	(0.17, 0.42)	7.74E-04		0.71	(0.58, 0.83)	7.82E-27
Bergeyella sp. HMT 900	29.9	0.57	(0.42, 0.71)	1.51E-11		4.35E-15	-	1		0.43	(0.29, 0.58)	1.88E-06
Bergeyella sp. HMT 907	31.8	0.35	(-0.15, 0.86)	1		0.03	(-0.33, 0.4)	1		0.62	(0.41, 0.82)	6.59E-07
Bergeyella sp. HMT 931	77.0	0.14	(-0.33, 0.6)	1		0.23	(-0.13, 0.59)	1		0.63	(0.46, 0.81)	7.07E-10
Burkholderia cepacia	26.3	0.26	(-0.18, 0.71)	1		0.2	(-0.13, 0.53)	1		0.54	(0.36, 0.72)	9.13E-07
Butyrivibrio sp. HMT 455	72.0	0.41	(-0.02, 0.83)	1		0.11	(-0.21, 0.43)	1		0.48	(0.32, 0.65)	2.71E-06
Campylobacter concisus	99.3	0.78	(0.7, 0.85)	6.40E-86		6.78E-14	-	1		0.22	(0.15, 0.3)	1.71E-06
Campylobacter gracilis	49.8	0.08	(-0.41, 0.58)	1		0.23	(-0.13, 0.6)	1		0.69	(0.49, 0.88)	1.79E-09
Campylobacter rectus	82.3	1.63E-15	-	1		0.19	(0.05, 0.32)	1		0.81	(0.68, 0.95)	4.21E-31
Campylobacter sp. HMT 044	37.6	0.25	(-0.14, 0.64)	1		0.29	(-0.01, 0.59)	1		0.46	(0.31, 0.62)	5.96E-07
Capnocytophaga gingivalis	89.2	0.39	(0.23, 0.55)	4.33E-04		2.96E-16	-	1		0.61	(0.45, 0.77)	1.21E-11
Capnocytophaga granulosa	75.8	0.13	(-0.37, 0.62)	1		0.18	(-0.2, 0.56)	1		0.69	(0.51, 0.88)	9.97E-12
Capnocytophaga haemolytica	11.5	0.03	(-0.41, 0.47)	1		0.36	(0.02, 0.7)	1		0.61	(0.44, 0.78)	1.63E-10
Capnocytophaga leadbetteri	97.6	0.04	(-0.48, 0.55)	1		0.17	(-0.24, 0.58)	1		0.79	(0.61, 0.97)	3.30E-15
Capnocytophaga sp. HMT 323	12.9	0.47	(0.04, 0.9)	1		0.04	(-0.3, 0.38)	1		0.49	(0.33, 0.65)	3.37E-07
Capnocytophaga sp. HMT 324	7.7	1.95E-14	-	1		0.26	(0.14, 0.39)	7.97E-03		0.74	(0.61, 0.86)	8.66E-28
Capnocytophaga sp. HMT 326	56.7	0.21	(-0.35, 0.77)	1		0.01	(-0.38, 0.41)	1		0.77	(0.54, 1)	6.58E-09
Capnocytophaga sp. HMT 332	42.3	0.41	(0.23, 0.58)	7.70E-04		1.19E-13	-	1		0.59	(0.42, 0.77)	2.77E-09
Capnocytophaga sp. HMT 336	26.8	0.61	(0.47, 0.74)	3.26E-16		2.89E-14	-	1		0.39	(0.26, 0.53)	2.45E-06
Capnocytophaga sp. HMT 338	14.4	0.17	(-0.43, 0.78)	1		0.06	(-0.34, 0.46)	1		0.77	(0.5, 1.03)	2.36E-06
Capnocytophaga sp. HMT 863	24.2	0.43	(-0.01, 0.87)	1		0.06	(-0.29, 0.4)	1		0.51	(0.35, 0.68)	9.85E-08
Capnocytophaga sp. HMT 864	16.7	0.29	(-0.2, 0.77)	1		0.09	(-0.27, 0.46)	1		0.62	(0.44, 0.81)	1.14E-08
Capnocytophaga sp. HMT 901	10.8	0.62	(0.51, 0.74)	1.57E-23		4.70E-14	-	1		0.38	(0.26, 0.49)	2.73E-08
Capnocytophaga sp. HMT 902	8.9	2.66E-13	-	1		0.23	(0.1, 0.36)	0.074		0.77	(0.64, 0.9)	1.50E-29
Capnocytophaga sputigena	97.4	7.10E-14	-	1		0.24	(0.11, 0.37)	0.037		0.76	(0.63, 0.89)	4.82E-29
Cardiobacterium hominis	92.1	2.53E-14	-	1		0.2	(0.07, 0.33)	0.444		0.80	(0.67, 0.93)	4.21E-31
Cardiobacterium valvarum	24.6	0.28	(0.1, 0.46)	0.379		5.31E-15	-	1		0.72	(0.54, 0.9)	4.97E-13
Catonella morbi	89.2	0.23	(-0.26, 0.72)	1		0.16	(-0.19, 0.51)	1		0.61	(0.41, 0.81)	7.16E-07
Catonella sp. HMT 164	27.5	0.25	(-0.25, 0.75)	1		0.1	(-0.27, 0.47)	1		0.65	(0.45, 0.85)	3.06E-08
Corynebacterium durum	90.9	0.31	(-0.11, 0.73)	1		0.21	(-0.09, 0.52)	1		0.48	(0.31, 0.65)	1.16E-05
Corynebacterium matruchotii	64.1	0.18	(-0.27, 0.62)	1		0.26	(-0.07, 0.59)	1		0.56	(0.38, 0.74)	1.16E-07
Corynebacterium singulare	6.7	0.81	(0.71, 0.91)	7.98E-56		3.40E-15	-	1		0.19	(0.09, 0.29)	0.029
Dialister invisus	63.6	0.3	(-0.2, 0.81)	1		0.02	(-0.37, 0.4)	1		0.68	(0.49, 0.87)	9.31E-10
Dialister pneumosintes	17.2	0.21	(-0.31, 0.72)	1		0.06	(-0.34, 0.45)	1		0.74	(0.54, 0.93)	2.69E-11
Eikenella corrodens	38.8	0.38	(0.21, 0.55)	3.48E-03		1.67E-14	-	1		0.62	(0.45, 0.79)	4.22E-10
Filifactor alocis	7.9	1.46E-13	-	1		0.29	(0.17, 0.42)	7.90E-04		0.71	(0.58, 0.83)	1.87E-26
Fusobacterium hwasookii	32.5	0.25	(-0.27, 0.77)	1		0.02	(-0.38, 0.41)	1		0.73	(0.53, 0.93)	8.86E-11
Fusobacterium naviforme	8.1	4.09E-14	-	1		0.14	(0.01, 0.28)	1		0.86	(0.72, 0.99)	3.18E-34
Fusobacterium necrophorum	6.0	0.48	(0.35, 0.6)	2.20E-11		4.48E-13	-	1		0.52	(0.4, 0.65)	1.01E-13
Fusobacterium nucleatum subsp. animalis	64.8	0.24	(-0.2, 0.68)	1		0.21	(-0.13, 0.54)	1		0.55	(0.38, 0.73)	5.34E-08
Fusobacterium nucleatum subsp. polymorphum	91.9	6.87E-14	-	1		0.19	(0.06, 0.32)	0.912		0.81	(0.68, 0.94)	7.55E-32
Fusobacterium nucleatum subsp. vincentii	66.3	9.54E-15	-	1		0.26	(0.13, 0.38)	0.014		0.74	(0.62, 0.87)	2.12E-28
Fusobacterium periodonticum	99.3	4.38E-15	-	1		0.48	(0.38, 0.59)	7.47E-17		0.52	(0.41, 0.62)	1.40E-19
Fusobacterium sp. HMT 203	35.9	0.3	(-0.22, 0.82)	1		0.02	(-0.36, 0.4)	1		0.68	(0.47, 0.89)	4.92E-08
Fusobacterium sp. HMT 204	44.5	0.27	(0.08, 0.45)	0.847		2.03E-16	-	1		0.73	(0.55, 0.92)	8.97E-13
Fusobacterium sp. HMT 248	43.8	0.19	(-0.34, 0.72)	1		0.08	(-0.3, 0.46)	1		0.73	(0.51, 0.94)	3.81E-09
Gemella haemolysans	100.0	8.84E-14	-	1		0.42	(0.31, 0.53)	1.75E-11		0.58	(0.47, 0.69)	6.07E-22
Gemella morbillorum	94.3	0.26	(-0.23, 0.75)	1		0.08	(-0.32, 0.48)	1		0.66	(0.49, 0.83)	1.73E-12
Gemella sanguinis	87.8	0.2	(0.02, 0.38)	1		1.01E-14	-	1		0.80	(0.62, 0.98)	7.95E-16
Gracilibacteria (GN02) [G-1] bacterium HMT 871	21.8	0.05	(-0.44, 0.53)	1		0.36	(0.03, 0.69)	1		0.59	(0.38, 0.81)	1.03E-05
Gracilibacteria (GN02) [G-1] bacterium HMT 872	37.6	6.44E-14	-	1		0.23	(0.11, 0.36)	0.064		0.77	(0.64, 0.89)	4.05E-29
Gracilibacteria (GN02) [G-2] bacterium HMT 873	18.4	0.12	(-0.34, 0.57)	1		0.34	(0.03, 0.65)	1		0.54	(0.35, 0.74)	9.89E-06
Granulicatella adiacens	100.0	0.39	(-0.05, 0.82)	1		0.1	(-0.27, 0.46)	1		0.52	(0.37, 0.67)	8.38E-10
Granulicatella elegans	95.7	0.18	(-0.24, 0.6)	1		0.28	(-0.06, 0.63)	1		0.54	(0.39, 0.68)	1.64E-10
Haemophilus haemolyticus	93.1	1.32E-15	-	1		0.17	(0.04, 0.3)	1		0.83	(0.7, 0.96)	9.95E-33
Haemophilus influenzae	29.9	0.48	(0.31, 0.64)	2.06E-06		5.13E-19	-	1		0.52	(0.36, 0.69)	5.83E-08
Haemophilus parahaemolyticus	84.2	0.25	(-0.31, 0.81)	1		0.02	(-0.37, 0.41)	1		0.73	(0.5, 0.97)	2.26E-07
Haemophilus parainfluenzae	100.0	0.66	(0.31, 1.01)	0.032		0.03	(-0.28, 0.33)	1		0.31	(0.21, 0.42)	1.49E-06
Haemophilus paraphrohaemolyticus	50.2	0.53	(0.37, 0.69)	7.44E-09		3.29E-15	-	1		0.47	(0.31, 0.63)	1.24E-06
Haemophilus pittmaniae	56.0	0.46	(0.07, 0.85)	1		0.11	(-0.2, 0.42)	1		0.43	(0.28, 0.57)	1.10E-06
Haemophilus sp. HMT 036	94.5	0.6	(0.46, 0.74)	8.56E-15		1.67E-13	-	1		0.40	(0.26, 0.54)	3.97E-06
Haemophilus sp. HMT 908	80.4	0.12	(-0.44, 0.67)	1		0.16	(-0.22, 0.54)	1		0.73	(0.49, 0.96)	3.21E-07
Haemophilus sputorum	80.4	0.49	(0.33, 0.65)	5.33E-07		3.47E-14	-	1		0.51	(0.35, 0.67)	5.89E-08
Johnsonella ignava	7.4	0.48	(0.28, 0.67)	3.06E-04		2.87E-14	-	1		0.52	(0.33, 0.72)	2.64E-05
Kingella denitrificans	61.2	6.01E-15	-	1		0.34	(0.22, 0.46)	8.50E-06		0.66	(0.54, 0.78)	4.97E-25
Kingella oralis	82.5	0.36	(-0.12, 0.85)	1		7.56E-03	-	1		0.63	(0.45, 0.81)	7.98E-10
Kingella sp. HMT 012	15.6	6.22E-15	-	1		0.2	(0.07, 0.33)	0.593		0.80	(0.67, 0.93)	2.20E-31
Kingella sp. HMT 459	12.4	1.26E-14	-	1		0.18	(0.04, 0.31)	1		0.82	(0.69, 0.96)	1.79E-32
Lachnoanaerobaculum orale	79.9	0.66	(0.54, 0.78)	1.45E-24		8.18E-15	-	1		0.34	(0.22, 0.46)	6.47E-06
Lachnoanaerobaculum umeaense	92.8	0.12	(-0.44, 0.69)	1		0.2	(-0.18, 0.57)	1		0.68	(0.43, 0.93)	1.31E-05
Lachnospiraceae [G-2] bacterium HMT 088	5.3	0.05	(-0.11, 0.21)	1		3.93E-14	-	1		0.95	(0.79, 1.11)	7.72E-29
Lachnospiraceae [G-2] bacterium HMT 096	48.3	0.32	(0.14, 0.49)	0.073		1.08E-13	-	1		0.68	(0.51, 0.86)	5.35E-12
Lachnospiraceae [G-3] bacterium HMT 100	26.1	0.06	(-0.43, 0.56)	1		0.23	(-0.15, 0.61)	1		0.70	(0.52, 0.89)	2.86E-11
Lachnospiraceae [G-8] bacterium HMT 500	17.7	1.09E-13	-	1		0.33	(0.2, 0.45)	3.43E-05		0.67	(0.55, 0.8)	2.12E-24
Lactococcus lactis	12.0	0.49	(0.34, 0.64)	2.88E-08		7.09E-15	-	1		0.51	(0.36, 0.66)	5.33E-09
Lautropia mirabilis	98.3	0.58	(0.28, 0.88)	0.028		0.17	(-0.1, 0.45)	1		0.25	(0.17, 0.33)	1.05E-06
Leptotrichia buccalis	19.1	0.47	(0.04, 0.91)	1		0.06	(-0.26, 0.38)	1		0.47	(0.29, 0.65)	3.14E-05
Leptotrichia goodfellowii	48.1	0.14	(-0.05, 0.33)	1		3.70E-14	-	1		0.86	(0.67, 1.05)	1.40E-16
Leptotrichia hofstadii	26.1	0.4	(0.22, 0.57)	1.02E-03		2.40E-14	-	1		0.60	(0.43, 0.78)	6.56E-10
Leptotrichia hongkongensis	66.0	0.28	(-0.22, 0.79)	1		0.03	(-0.35, 0.42)	1		0.68	(0.49, 0.88)	6.47E-10
Leptotrichia shahii	26.3	0.6	(0.46, 0.73)	5.08E-15		1.53E-14	-	1		0.40	(0.27, 0.54)	1.96E-06
Leptotrichia sp. HMT 212	43.5	0.15	(-0.36, 0.65)	1		0.17	(-0.2, 0.55)	1		0.68	(0.48, 0.87)	2.93E-09
Leptotrichia sp. HMT 215	81.6	0.23	(-0.33, 0.78)	1		0.1	(-0.28, 0.47)	1		0.67	(0.43, 0.91)	6.51E-06
Leptotrichia sp. HMT 218	24.2	0.02	(-0.49, 0.53)	1		0.23	(-0.17, 0.63)	1		0.75	(0.56, 0.93)	2.33E-13
Leptotrichia sp. HMT 219	16.7	6.68E-14	-	1		0.2	(0.07, 0.33)	0.379		0.80	(0.67, 0.93)	5.97E-31
Leptotrichia sp. HMT 221	63.9	0.36	(-0.11, 0.83)	1		0.08	(-0.27, 0.43)	1		0.56	(0.38, 0.74)	3.21E-07
Leptotrichia sp. HMT 225	35.9	0.37	(0.21, 0.53)	1.67E-03		1.51E-11	-	1		0.63	(0.47, 0.79)	8.50E-12
Leptotrichia sp. HMT 392	23.0	0.14	(-0.4, 0.67)	1		0.15	(-0.22, 0.53)	1		0.71	(0.49, 0.94)	1.05E-07
Leptotrichia sp. HMT 417	88.3	0.68	(0.55, 0.81)	1.46E-23		3.89E-15	-	1		0.32	(0.19, 0.45)	1.48E-04
Leptotrichia sp. HMT 498	10.0	0.38	(-0.1, 0.86)	1		0.01	(-0.36, 0.38)	1		0.61	(0.43, 0.79)	5.62E-09
Leptotrichia wadei	10.3	0.54	(0.39, 0.69)	2.03E-10		8.22E-14	-	1		0.46	(0.31, 0.61)	3.69E-07
Megasphaera micronuciformis	89.0	0.66	(0.54, 0.78)	1.81E-24		4.37E-17	-	1		0.34	(0.22, 0.46)	4.06E-06
Mitsuokella sp. HMT 521	8.9	1.60E-14	-	1		0.48	(0.38, 0.59)	2.75E-17		0.52	(0.41, 0.62)	3.28E-20
Mogibacterium diversum	66.3	0.24	(-0.23, 0.7)	1		0.2	(-0.13, 0.53)	1		0.56	(0.37, 0.75)	2.44E-06
Moraxella nonliquefaciens	13.9	0.3	(0.12, 0.47)	0.139		6.33E-15	-	1		0.70	(0.53, 0.88)	2.65E-13
Mycoplasma orale	11.2	0.11	(-0.32, 0.54)	1		0.33	(-0.02, 0.68)	1		0.56	(0.41, 0.71)	2.80E-11
Mycoplasma salivarium	21.8	2.66E-13	-	1		0.17	(0.04, 0.31)	1		0.83	(0.69, 0.96)	1.62E-32
Neisseria bacilliformis	6.9	0.16	(0, 0.33)	1		2.71E-13	-	1		0.84	(0.67, 1)	1.27E-21
Neisseria cinerea	65.3	0.49	(0.35, 0.64)	6.33E-09		2.32E-14	-	1		0.51	(0.36, 0.65)	2.00E-09
Neisseria elongata	90.4	0.18	(-0.01, 0.37)	1		5.63E-15	-	1		0.82	(0.63, 1.01)	1.34E-15
Neisseria flavescens	83.0	0.08	(-0.46, 0.62)	1		0.18	(-0.2, 0.56)	1		0.74	(0.51, 0.96)	3.27E-08
Neisseria oralis	56.9	0.03	(-0.4, 0.46)	1		0.41	(0.1, 0.72)	1		0.56	(0.38, 0.74)	1.61E-07
Neisseria perflava	87.8	0.4	(-0.03, 0.84)	1		0.09	(-0.26, 0.43)	1		0.51	(0.35, 0.67)	8.54E-08
Neisseria sicca	95.5	1.38E-15	-	1		0.29	(0.16, 0.41)	1.16E-03		0.71	(0.59, 0.84)	1.39E-26
Neisseria sp. HMT 499	7.7	0.06	(-0.36, 0.48)	1		0.41	(0.11, 0.71)	1		0.54	(0.36, 0.71)	6.17E-07
Neisseria subflava	58.6	0.61	(0.28, 0.93)	0.042		0.1	(-0.18, 0.38)	1		0.30	(0.19, 0.4)	3.13E-06
Oribacterium asaccharolyticum	85.4	0.43	(0.27, 0.6)	5.51E-05		7.76E-15	-	1		0.57	(0.4, 0.73)	3.80E-09
Oribacterium parvum	68.9	0.39	(-0.03, 0.81)	1		0.13	(-0.19, 0.45)	1		0.48	(0.31, 0.64)	2.04E-06
Oribacterium sinus	98.3	0.63	(0.51, 0.75)	1.74E-22		8.87E-15	-	1		0.37	(0.25, 0.49)	2.25E-07
Oribacterium sp. HMT 078	6.0	2.22E-14	-	1		0.18	(0.05, 0.32)	1		0.82	(0.68, 0.95)	1.82E-31
Ottowia sp. HMT 894	14.6	0.38	(0.21, 0.54)	1.75E-03		1.60E-14	-	1		0.62	(0.46, 0.79)	3.53E-11
Parvimonas micra	37.3	0.15	(-0.38, 0.69)	1		0.1	(-0.29, 0.48)	1		0.75	(0.53, 0.96)	1.63E-09
Parvimonas sp. HMT 110	6.7	2.37E-14	-	1		0.07	(-0.07, 0.2)	1		0.93	(0.8, 1.07)	2.59E-39
Parvimonas sp. HMT 393	34.9	0.49	(0.35, 0.64)	1.57E-08		3.26E-15	-	1		0.51	(0.36, 0.65)	6.49E-09
Peptidiphaga sp. HMT 183	28.2	0.32	(-0.14, 0.77)	1		0.15	(-0.19, 0.48)	1		0.54	(0.36, 0.72)	9.78E-07
Peptococcus sp. HMT 167	17.2	0.41	(0.01, 0.81)	1		0.13	(-0.19, 0.45)	1		0.46	(0.31, 0.6)	2.55E-07
Peptococcus sp. HMT 168	37.1	0.15	(-0.43, 0.74)	1		0.06	(-0.34, 0.46)	1		0.79	(0.54, 1.04)	1.20E-07
Peptostreptococcaceae [XI][G-1] sulci	95.9	0.64	(0.52, 0.77)	2.57E-21		1.12E-13	-	1		0.36	(0.23, 0.48)	3.68E-06
Peptostreptococcaceae [XI][G-2] bacterium HMT 091	8.1	3.79E-14	-	1		0.53	(0.44, 0.63)	9.74E-25		0.47	(0.37, 0.56)	7.88E-19
Peptostreptococcaceae [XI][G-5] bacterium HMT 493	8.4	0.3	(-0.03, 0.63)	1		0.34	(0.07, 0.61)	1		0.36	(0.24, 0.48)	4.58E-07
Peptostreptococcaceae [XI][G-7] bacterium HMT 922	28.5	0.24	(-0.14, 0.62)	1		0.31	(0.02, 0.6)	1		0.45	(0.3, 0.6)	2.58E-07
Peptostreptococcaceae [XI][G-7] yurii	45.2	0.29	(0.11, 0.47)	0.271		2.02E-12	-	1		0.71	(0.53, 0.89)	3.68E-12
Peptostreptococcaceae [XI][G-9] brachy	33.5	0.23	(-0.32, 0.79)	1		0.08	(-0.3, 0.45)	1		0.69	(0.45, 0.93)	2.40E-06
Peptostreptococcus stomatis	87.8	0.06	(-0.37, 0.5)	1		0.36	(0.04, 0.68)	1		0.58	(0.4, 0.75)	2.65E-08
Porphyromonas catoniae	37.6	0.35	(-0.08, 0.78)	1		0.15	(-0.17, 0.47)	1		0.50	(0.33, 0.67)	1.52E-06
Porphyromonas endodontalis	28.2	0.02	(-0.46, 0.5)	1		0.32	(-0.03, 0.67)	1		0.66	(0.47, 0.85)	1.96E-09
Porphyromonas pasteri	99.0	0.72	(0.38, 1.06)	5.69E-03		5.56E-03	-	1		0.28	(0.18, 0.37)	6.61E-07
Porphyromonas sp. HMT 275	58.4	0.21	(-0.26, 0.69)	1		0.18	(-0.17, 0.53)	1		0.61	(0.42, 0.8)	4.20E-08
Porphyromonas sp. HMT 278	51.7	0.08	(-0.43, 0.58)	1		0.23	(-0.14, 0.59)	1		0.70	(0.49, 0.9)	8.43E-09
Porphyromonas sp. HMT 284	66.3	4.52E-14	-	1		0.26	(0.13, 0.38)	0.012		0.74	(0.62, 0.87)	2.47E-28
Porphyromonas sp. HMT 930	85.9	0.18	(-0.3, 0.66)	1		0.17	(-0.2, 0.54)	1		0.65	(0.47, 0.83)	2.94E-10
Porphyromonas uenonis	5.7	4.67E-14	-	1		3.61E-14	-	1		1	(1, 1)	0
Prevotella aurantiaca	6.7	1.58E-14	-	1		0.41	(0.3, 0.52)	1.96E-10		0.59	(0.48, 0.7)	2.07E-22
Prevotella buccae	10.3	7.57E-15	-	1		0.14	(0.01, 0.27)	1		0.86	(0.73, 0.99)	2.15E-34
Prevotella denticola	31.8	0.09	(-0.35, 0.53)	1		0.39	(0.09, 0.69)	1		0.52	(0.33, 0.72)	1.96E-05
Prevotella histicola	94.5	0.48	(0.34, 0.61)	5.10E-10		6.44E-13	-	1		0.52	(0.39, 0.66)	5.24E-12
Prevotella intermedia	12.7	0.03	(-0.49, 0.55)	1		0.21	(-0.22, 0.64)	1		0.76	(0.59, 0.93)	1.93E-16
Prevotella loescheii	22.2	0.47	(0.28, 0.65)	8.98E-05		5.28E-15	-	1		0.53	(0.35, 0.72)	1.38E-06
Prevotella maculosa	34.0	0.01	(-0.56, 0.58)	1		0.18	(-0.21, 0.57)	1		0.81	(0.57, 1.04)	3.65E-09
Prevotella melaninogenica	100.0	0.22	(-0.27, 0.71)	1		0.15	(-0.21, 0.51)	1		0.63	(0.44, 0.83)	4.28E-08
Prevotella micans	24.4	0.02	(-0.46, 0.5)	1		0.29	(-0.07, 0.65)	1		0.69	(0.5, 0.88)	1.41E-10
Prevotella nanceiensis	98.8	3.13E-14	-	1		0.28	(0.16, 0.41)	1.74E-03		0.72	(0.59, 0.84)	3.18E-27
Prevotella nigrescens	92.6	0.24	(0.07, 0.42)	1		7.95E-15	-	1		0.76	(0.58, 0.93)	1.94E-15
Prevotella oris	88.5	5.85E-15	-	1		0.26	(0.13, 0.39)	9.58E-03		0.74	(0.61, 0.87)	4.33E-28
Prevotella oulorum	47.1	0.22	(-0.28, 0.71)	1		0.13	(-0.23, 0.5)	1		0.65	(0.45, 0.85)	2.91E-08
Prevotella pallens	96.4	0.72	(0.61, 0.82)	4.03E-38		5.97E-14	-	1		0.28	(0.18, 0.39)	2.51E-05
Prevotella pleuritidis	33.5	0.1	(-0.35, 0.55)	1		0.35	(0.03, 0.66)	1		0.55	(0.36, 0.74)	1.93E-06
Prevotella saccharolytica	24.9	0.27	(0.05, 0.49)	1		1.14E-14	-	1		0.73	(0.51, 0.95)	1.41E-08
Prevotella salivae	98.3	0.49	(0.32, 0.66)	3.02E-06		2.91E-14	-	1		0.51	(0.34, 0.68)	9.58E-07
Prevotella scopos	42.8	0.36	(-0.07, 0.79)	1		0.13	(-0.2, 0.46)	1		0.51	(0.34, 0.68)	4.55E-07
Prevotella shahii	55.3	0.61	(0.24, 0.98)	0.226		0.02	(-0.28, 0.33)	1		0.37	(0.24, 0.49)	2.03E-06
Prevotella sp. HMT 292	8.4	0.67	(0.54, 0.79)	3.03E-23		9.46E-14	-	1		0.33	(0.21, 0.46)	3.82E-05
Prevotella sp. HMT 300	35.6	0.27	(-0.24, 0.77)	1		0.13	(-0.22, 0.49)	1		0.60	(0.39, 0.81)	6.98E-06
Prevotella sp. HMT 305	55.3	0.65	(0.53, 0.76)	1.33E-25		6.79E-14	-	1		0.35	(0.24, 0.47)	5.52E-07
Prevotella sp. HMT 306	71.3	0.61	(0.48, 0.74)	6.76E-19		9.32E-17	-	1		0.39	(0.26, 0.52)	2.75E-07
Prevotella sp. HMT 309	69.6	0.37	(0.19, 0.55)	9.45E-03		8.74E-15	-	1		0.63	(0.45, 0.81)	9.05E-10
Prevotella sp. HMT 313	81.8	0.16	(-0.44, 0.77)	1		0.08	(-0.31, 0.48)	1		0.75	(0.49, 1.02)	5.26E-06
Prevotella sp. HMT 314	47.6	0.23	(-0.3, 0.77)	1		0.02	(-0.37, 0.41)	1		0.74	(0.53, 0.96)	1.50E-09
Prevotella sp. HMT 315	6.5	9.05E-15	-	1		0.2	(0.07, 0.33)	0.421		0.80	(0.67, 0.93)	1.13E-30
Prevotella sp. HMT 317	55.7	4.41E-13	-	1		0.23	(0.11, 0.36)	0.062		0.77	(0.64, 0.89)	2.04E-29
Prevotella sp. HMT 472	55.3	4.98E-16	-	1		0.23	(0.1, 0.36)	0.079		0.77	(0.64, 0.9)	2.21E-29
Prevotella sp. HMT 475	34.0	0.21	(-0.3, 0.71)	1		0.1	(-0.28, 0.47)	1		0.70	(0.5, 0.9)	1.10E-09
Prevotella sp. HMT 942	30.4	0.3	(-0.2, 0.8)	1		0.1	(-0.26, 0.45)	1		0.61	(0.4, 0.81)	1.62E-06
Prevotella veroralis	29.4	0.25	(-0.24, 0.75)	1		0.11	(-0.26, 0.47)	1		0.64	(0.44, 0.84)	4.05E-08
Rothia aeria	92.6	0.32	(0.14, 0.49)	0.064		7.15E-15	-	1		0.68	(0.51, 0.86)	1.44E-12
Rothia dentocariosa	93.1	0.4	(0.24, 0.56)	8.56E-05		1.58E-15	-	1		0.60	(0.44, 0.76)	7.70E-12
Rothia mucilaginosa	100.0	0.25	(-0.07, 0.56)	1		0.4	(0.14, 0.66)	0.524		0.35	(0.24, 0.47)	1.22E-07
Ruminococcaceae [G-1] bacterium HMT 075	88.3	0.55	(0.14, 0.95)	1		0.02	(-0.3, 0.34)	1		0.43	(0.29, 0.58)	1.62E-06
Ruminococcaceae [G-2] bacterium HMT 085	94.0	0.44	(0.24, 0.63)	1.80E-03		1.91E-15	-	1		0.56	(0.37, 0.76)	1.80E-06
Saccharibacteria (TM7) [G-1] bacterium HMT 346	22.7	0.59	(0.44, 0.74)	1.04E-12		6.12E-15	-	1		0.41	(0.26, 0.56)	1.25E-05
Saccharibacteria (TM7) [G-1] bacterium HMT 347	20.3	1.91E-12	-	1		0.24	(0.11, 0.37)	0.041		0.76	(0.63, 0.89)	4.23E-29
Saccharibacteria (TM7) [G-1] bacterium HMT 348	33.0	0.35	(-0.11, 0.82)	1		0.1	(-0.24, 0.44)	1		0.55	(0.36, 0.74)	2.00E-06
Saccharibacteria (TM7) [G-1] bacterium HMT 349	6.7	0.76	(0.67, 0.85)	2.28E-60		7.39E-15	-	1		0.24	(0.15, 0.33)	1.90E-05
Saccharibacteria (TM7) [G-1] bacterium HMT 352	92.1	0.44	(0.26, 0.63)	4.10E-04		1.23E-14	-	1		0.56	(0.37, 0.74)	4.73E-07
Saccharibacteria (TM7) [G-1] bacterium HMT 952	19.9	0.47	(0.3, 0.64)	7.34E-06		9.13E-13	-	1		0.53	(0.36, 0.7)	1.30E-07
Saccharibacteria (TM7) [G-3] bacterium HMT 351	92.3	0.48	(0.3, 0.65)	2.45E-05		4.11E-15	-	1		0.52	(0.35, 0.7)	1.05E-06
Saccharibacteria (TM7) [G-4] bacterium HMT 355	6.9	0.36	(0.22, 0.51)	1.51E-04		1.88E-14	-	1		0.64	(0.49, 0.78)	8.30E-16
Saccharibacteria (TM7) [G-5] bacterium HMT 356	8.4	6.83E-14	-	1		0.38	(0.27, 0.5)	1.61E-08		0.62	(0.5, 0.73)	3.73E-23
Saccharibacteria (TM7) [G-6] bacterium HMT 870	80.1	0.41	(-0.04, 0.86)	1		0.05	(-0.31, 0.41)	1		0.54	(0.38, 0.71)	5.46E-09
Scardovia wiggsiae	14.6	0.63	(0.49, 0.76)	3.62E-18		2.42E-15	-	1		0.37	(0.24, 0.51)	7.22E-06
Selenomonas artemidis	31.6	0.48	(0.29, 0.67)	1.27E-04		2.54E-16	-	1		0.52	(0.33, 0.71)	1.09E-05
Selenomonas flueggei	12.0	0.08	(-0.13, 0.29)	1		2.02E-12	-	1		0.92	(0.71, 1.13)	9.58E-16
Selenomonas noxia	42.8	0.36	(0.18, 0.54)	0.018		2.73E-18	-	1		0.64	(0.46, 0.82)	1.05E-09
Selenomonas sp. HMT 126	17.0	0.1	(-0.64, 0.85)	1		5.02E-03	-	1		0.89	(0.55, 1.23)	4.18E-05
Selenomonas sp. HMT 134	7.9	3.54E-14	-	1		0.12	(-0.02, 0.25)	1		0.88	(0.75, 1.02)	1.10E-35
Selenomonas sp. HMT 136	94.3	0.54	(0.38, 0.7)	1.19E-08		6.33E-15	-	1		0.46	(0.3, 0.62)	5.66E-06
Selenomonas sp. HMT 137	16.0	0.24	(0.05, 0.42)	1		1.84E-14	-	1		0.76	(0.58, 0.95)	2.42E-13
Selenomonas sp. HMT 146	6.5	5.15E-14	-	1		1.33E-14	-	1		1	(1, 1)	0
Selenomonas sp. HMT 478	52.9	0.4	(0.24, 0.57)	3.66E-04		1.40E-12	-	1		0.60	(0.43, 0.76)	2.29E-10
Selenomonas sp. HMT 481	21.3	0.25	(0.07, 0.44)	1		1.95E-14	-	1		0.75	(0.56, 0.93)	3.17E-13
Selenomonas sp. HMT 892	16.0	0.37	(0.16, 0.58)	0.089		4.31E-15	-	1		0.63	(0.42, 0.84)	6.88E-07
Selenomonas sp. HMT 919	5.3	3.31E-03	(-0.54, 0.54)	1		0.09	(-0.34, 0.52)	1		0.91	(0.72, 1.1)	3.03E-18
Selenomonas sputigena	62.2	0.15	(-0.36, 0.66)	1		0.14	(-0.24, 0.52)	1		0.71	(0.51, 0.91)	7.04E-10
Shuttleworthia satelles	8.4	0.07	(-0.12, 0.26)	1		2.92E-14	-	1		0.93	(0.74, 1.12)	4.72E-19
Simonsiella muelleri	17.5	0.12	(-0.36, 0.61)	1		0.21	(-0.17, 0.58)	1		0.67	(0.49, 0.85)	9.24E-11
Solobacterium moorei	97.1	3.84E-14	-	1		0.37	(0.25, 0.49)	1.57E-07		0.63	(0.51, 0.75)	8.97E-24
Stomatobaculum longum	45.2	0.56	(0.42, 0.71)	2.81E-12		7.78E-16	-	1		0.44	(0.29, 0.58)	4.15E-07
Stomatobaculum sp. HMT 097	81.3	0.53	(0.11, 0.94)	1		0.03	(-0.29, 0.35)	1		0.44	(0.29, 0.6)	6.71E-06
Streptococcus anginosus	8.4	0.1	(-0.1, 0.29)	1		3.64E-15	-	1		0.90	(0.71, 1.1)	1.75E-17
Streptococcus australis	43.1	0.36	(0.2, 0.53)	3.22E-03		1.35E-13	-	1		0.64	(0.47, 0.8)	1.26E-11
Streptococcus constellatus	6.7	0.03	(-0.17, 0.22)	1		2.05E-13	-	1		0.97	(0.78, 1.17)	8.55E-20
Streptococcus gordonii	25.1	0.43	(-0.04, 0.9)	1		0.03	(-0.32, 0.38)	1		0.54	(0.35, 0.73)	4.08E-06
Streptococcus intermedius	33.0	0.26	(0.06, 0.45)	1		4.11E-14	-	1		0.74	(0.55, 0.94)	5.54E-12
Streptococcus mitis	100.0	0.1	(-0.36, 0.56)	1		0.33	(0.01, 0.65)	1		0.57	(0.37, 0.77)	2.99E-06
Streptococcus mutans	6.5	0.69	(0.53, 0.85)	2.39E-15		1.81E-14	-	1		0.31	(0.15, 0.47)	0.020
Streptococcus parasanguinis clade 411	92.6	0.51	(0.12, 0.9)	1		0.07	(-0.26, 0.39)	1		0.42	(0.29, 0.56)	2.97E-07
Streptococcus pneumoniae	29.2	0.34	(0.18, 0.51)	9.76E-03		2.50E-16	-	1		0.66	(0.49, 0.82)	3.09E-12
Streptococcus salivarius	98.8	0.15	(-0.15, 0.46)	1		0.49	(0.23, 0.76)	0.037		0.35	(0.25, 0.45)	1.71E-09
Streptococcus sanguinis	98.3	0.61	(0.49, 0.73)	1.68E-21		4.43E-13	-	1		0.39	(0.27, 0.51)	2.86E-08
Streptococcus sp. HMT 056	17.9	0.56	(0.42, 0.69)	4.92E-13		1.70E-15	-	1		0.44	(0.31, 0.58)	5.04E-08
Streptococcus sp. HMT 057	69.1	0.52	(0.36, 0.67)	1.46E-08		4.96E-15	-	1		0.48	(0.33, 0.64)	2.71E-07
Streptococcus sp. HMT 066	98.3	0.44	(0.3, 0.58)	7.17E-08		1.20E-14	-	1		0.56	(0.42, 0.7)	2.86E-13
Streptococcus sp. HMT 074	92.6	0.2	(-0.27, 0.67)	1		0.18	(-0.19, 0.54)	1		0.62	(0.45, 0.8)	2.25E-10
Tannerella forsythia	19.6	0.38	(0.21, 0.56)	3.72E-03		6.84E-15	-	1		0.62	(0.44, 0.79)	8.15E-10
Tannerella sp. HMT 286	74.4	0.25	(0.06, 0.43)	1		4.75E-15	-	1		0.75	(0.57, 0.94)	2.35E-13
Tannerella sp. HMT 808	13.2	0.27	(0.06, 0.48)	1		2.63E-14	-	1		0.73	(0.52, 0.94)	1.40E-09
Treponema denticola	21.3	4.85E-15	-	1		0.21	(0.09, 0.34)	0.208		0.79	(0.66, 0.91)	2.66E-30
Treponema lecithinolyticum	22.5	0.38	(0.22, 0.55)	1.09E-03		4.72E-12	-	1		0.62	(0.45, 0.78)	5.61E-11
Treponema maltophilum	10.5	0.18	(-0.57, 0.93)	1		0.04	(-0.41, 0.49)	1		0.78	(0.43, 1.13)	2.08E-03
Treponema socranskii	28.0	4.47E-15	-	1		0.16	(0.02, 0.29)	1		0.84	(0.71, 0.98)	2.58E-33
Treponema sp. HMT 231	48.1	3.91E-15	-	1		0.3	(0.17, 0.42)	4.00E-04		0.70	(0.58, 0.83)	1.60E-26
Treponema sp. HMT 237	31.1	0.64	(0.52, 0.76)	1.75E-23		1.64E-13	-	1		0.36	(0.24, 0.48)	6.10E-07
Treponema sp. HMT 253	5.7	0.34	(-0.07, 0.74)	1		0.19	(-0.15, 0.53)	1		0.47	(0.34, 0.61)	4.18E-09
Treponema sp. HMT 257	5.0	0.11	(-0.42, 0.65)	1		0.1	(-0.36, 0.56)	1		0.79	(0.63, 0.95)	4.30E-19
Treponema vincentii	44.3	0.05	(-0.38, 0.49)	1		0.38	(0.07, 0.7)	1		0.56	(0.38, 0.74)	1.96E-07
Veillonella atypica	97.4	0.59	(0.47, 0.71)	7.41E-19		3.19E-15	-	1		0.41	(0.29, 0.53)	8.04E-09
Veillonella denticariosi	16.5	0.23	(-0.22, 0.67)	1		0.22	(-0.12, 0.55)	1		0.56	(0.38, 0.73)	5.70E-08
Veillonella dispar	96.9	0.1	(-0.29, 0.5)	1		0.38	(0.07, 0.7)	1		0.51	(0.37, 0.66)	1.35E-09
Veillonella parvula	98.1	0.59	(0.47, 0.7)	1.36E-21		2.85E-15	-	1		0.41	(0.3, 0.53)	1.91E-10
Veillonella rogosae	90.4	0.78	(0.7, 0.86)	1.41E-76		2.38E-14	-	1		0.22	(0.14, 0.3)	1.91E-05
Veillonella sp. HMT 780	87.3	0.18	(-0.33, 0.69)	1		0.15	(-0.21, 0.51)	1		0.67	(0.46, 0.88)	7.91E-08
Veillonella sp. HMT 917	10.3	0.59	(0.47, 0.71)	3.52E-20		3.70E-14	-	1		0.41	(0.29, 0.53)	1.90E-09
Veillonellaceae [G-1] bacterium HMT 155	6.5	0.03	(-0.25, 0.31)	1		2.23E-13	-	1		0.97	(0.69, 1.25)	2.30E-09

## Sheet: Table S3
Table S3. Results from ACE modelling of detection of 239 species detected in 5-95 % of the participants. P-values are standardized for sex, birth year and Illumina run number.
		Additive genetic variance (A)				Shared environmental factors (C)				Nonshared environmental factors (E)
Species	Detection (%)	b-value	95% CI	adjusted p		b-value	95% CI	adjusted p		b-value	95% CI	adjusted p
Abiotrophia defectiva	71.1	0.49	(0.2, 0.79)	0.205		0.00	(0, 0)	1		0.51	(0.21, 0.8)	0.152
Absconditabacteria (SR1) [G-1] bacterium HMT 345	17.2	0.21	(-0.93, 1.34)	1		0.15	(-0.66, 0.97)	1		0.64	(0.19, 1.09)	0.982
Absconditabacteria (SR1) [G-1] bacterium HMT 874	58.9	0.13	(-0.17, 0.44)	1		0.00	(0, 0)	1		0.87	(0.56, 1.17)	4.29E-06
Absconditabacteria (SR1) [G-1] bacterium HMT 875	41.6	0.25	(-0.36, 0.86)	1		0.47	(0.01, 0.93)	1		0.28	(0.05, 0.52)	1
Actinomyces gerencseriae	6.0	0.04	(-1.73, 1.8)	1		0.33	(-0.98, 1.64)	1		0.63	(-0.04, 1.3)	1
Actinomyces graevenitzii	89.5	0.47	(0.04, 0.9)	1		0.00	(0, 0)	1		0.53	(0.1, 0.96)	1
Actinomyces lingnae	62.2	0.48	(-0.28, 1.23)	1		0.14	(-0.44, 0.72)	1		0.39	(0.1, 0.67)	1
Actinomyces naeslundii	15.3	0.41	(0.01, 0.81)	1		0.00	(0, 0)	1		0.59	(0.19, 0.99)	0.728
Actinomyces odontolyticus	54.3	0.01	(-0.84, 0.86)	1		0.31	(-0.29, 0.92)	1		0.67	(0.33, 1.02)	0.022
Actinomyces oris	39.5	0.00	(-0.06, 0.06)	1		0.29	(0.07, 0.5)	1		0.71	(0.5, 0.92)	4.49E-09
Actinomyces sp. HMT 169	41.6	0.00	(-0.08, 0.08)	1		0.33	(0.12, 0.54)	0.351		0.67	(0.47, 0.87)	2.00E-08
Actinomyces sp. HMT 170	7.9	0.27	(-0.37, 0.92)	1		0.00	(0, 0)	1		0.73	(0.08, 1.37)	1
Actinomyces sp. HMT 171	17.0	0.45	(0.1, 0.79)	1		0.00	(0, 0)	1		0.55	(0.21, 0.9)	0.311
Actinomyces sp. HMT 172	79.4	0.21	(-0.84, 1.25)	1		0.28	(-0.42, 0.99)	1		0.51	(0.07, 0.95)	1
Actinomyces sp. HMT 180	93.3	0.00	(0, 0)	1		0.65	(0.37, 0.93)	0.001		0.35	(0.07, 0.63)	1
Aggregatibacter aphrophilus	33.7	0.45	(-0.28, 1.18)	1		0.18	(-0.38, 0.75)	1		0.37	(0.1, 0.64)	1
Aggregatibacter paraphrophilus	51.9	0.00	(0, 0)	1		0.49	(0.32, 0.67)	7.19E-06		0.51	(0.33, 0.68)	3.37E-06
Aggregatibacter segnis	58.4	0.00	(0, 0)	1		0.67	(0.53, 0.81)	3.77E-18		0.33	(0.19, 0.47)	9.50E-04
Aggregatibacter sp. HMT 458	87.3	0.47	(0.09, 0.84)	1		0.00	(0, 0)	1		0.53	(0.16, 0.91)	0.918
Aggregatibacter sp. HMT 513	54.8	0.00	(-0.02, 0.02)	1		0.62	(0.47, 0.77)	3.71E-13		0.38	(0.23, 0.53)	1.94E-04
Aggregatibacter sp. HMT 898	32.3	0.00	(0, 0)	1		0.40	(0.2, 0.61)	0.016		0.60	(0.39, 0.8)	1.37E-06
Aggregatibacter sp. HMT 949	12.9	0.24	(-0.91, 1.4)	1		0.30	(-0.5, 1.11)	1		0.45	(-0.02, 0.93)	1
Alloprevotella rava	66.5	0.39	(-0.37, 1.14)	1		0.23	(-0.33, 0.78)	1		0.38	(0.09, 0.68)	1
Alloprevotella sp. HMT 308	88.8	0.58	(-0.4, 1.56)	1		0.14	(-0.69, 0.96)	1		0.28	(-0.02, 0.58)	1
Alloprevotella sp. HMT 473	91.1	0.49	(-0.02, 0.99)	1		0.00	(0, 0)	1		0.51	(0.01, 1.02)	1
Alloprevotella sp. HMT 912	38.8	0.33	(-0.57, 1.23)	1		0.02	(-0.64, 0.67)	1		0.65	(0.3, 1.01)	0.052
Alloprevotella sp. HMT 913	16.7	0.47	(0.08, 0.86)	1		0.00	(0, 0)	1		0.53	(0.14, 0.92)	1
Alloprevotella sp. HMT 914	60.0	0.69	(0.09, 1.29)	1		0.10	(-0.4, 0.6)	1		0.21	(0.02, 0.41)	1
Alloprevotella tannerae	73.7	0.34	(0, 0.67)	1		0.00	(-0.04, 0.04)	1		0.66	(0.33, 0.99)	0.017
Atopobium rimae	16.3	0.42	(-0.02, 0.87)	1		0.00	(0, 0)	1		0.58	(0.13, 1.02)	1
Bacteroidales [G-2] bacterium HMT 274	63.6	0.00	(0, 0)	1		0.54	(0.36, 0.72)	3.54E-07		0.46	(0.28, 0.64)	6.35E-05
Bacteroidetes [G-5] bacterium HMT 511	21.8	0.66	(0.4, 0.92)	8.72E-05		0.00	(0, 0)	1		0.34	(0.08, 0.6)	1
Bergeyella sp. HMT 206	70.3	0.75	(0.54, 0.96)	4.84E-10		0.00	(0, 0)	1		0.25	(0.04, 0.46)	1
Bergeyella sp. HMT 900	29.9	0.69	(0.44, 0.94)	1.20E-05		0.00	(0, 0)	1		0.31	(0.06, 0.56)	1
Bergeyella sp. HMT 907	31.8	0.54	(0.26, 0.83)	0.033		0.00	(-0.07, 0.07)	1		0.46	(0.19, 0.73)	0.174
Bergeyella sp. HMT 931	77.0	0.36	(-0.54, 1.26)	1		0.17	(-0.51, 0.85)	1		0.47	(0.13, 0.81)	1
Burkholderia cepacia	26.3	0.16	(-0.72, 1.05)	1		0.33	(-0.3, 0.96)	1		0.51	(0.15, 0.87)	0.938
Butyrivibrio sp. HMT 455	72.0	0.46	(-0.3, 1.21)	1		0.21	(-0.36, 0.78)	1		0.33	(0.04, 0.62)	1
Campylobacter gracilis	49.8	0.27	(-0.56, 1.09)	1		0.17	(-0.44, 0.78)	1		0.56	(0.25, 0.88)	0.083
Campylobacter rectus	82.3	0.00	(0, 0)	1		0.26	(-0.03, 0.54)	1		0.74	(0.46, 1.03)	5.66E-05
Campylobacter sp. HMT 044	37.6	0.26	(-0.35, 0.87)	1		0.46	(-0.01, 0.93)	1		0.28	(0.05, 0.5)	1
Capnocytophaga gingivalis	89.2	0.54	(0.14, 0.95)	1		0.00	(0, 0)	1		0.46	(0.05, 0.86)	1
Capnocytophaga granulosa	75.8	0.44	(0.14, 0.74)	0.702		0.00	(0, 0)	1		0.56	(0.26, 0.86)	0.043
Capnocytophaga haemolytica	11.5	0.04	(-0.97, 1.05)	1		0.56	(-0.18, 1.3)	1		0.40	(0.01, 0.8)	1
Capnocytophaga sp. HMT 323	12.9	0.48	(-0.38, 1.35)	1		0.26	(-0.46, 0.98)	1		0.26	(-0.02, 0.54)	1
Capnocytophaga sp. HMT 324	7.7	0.00	(-0.04, 0.04)	1		0.52	(0.22, 0.83)	0.149		0.48	(0.17, 0.78)	0.424
Capnocytophaga sp. HMT 326	56.7	0.00	(0, 0)	1		0.23	(0.02, 0.44)	1		0.77	(0.56, 0.98)	1.12E-10
Capnocytophaga sp. HMT 332	42.3	0.52	(0.25, 0.79)	0.025		0.00	(0, 0)	1		0.48	(0.21, 0.75)	0.075
Capnocytophaga sp. HMT 336	26.8	0.76	(0.53, 0.98)	8.26E-09		0.00	(0, 0)	1		0.24	(0.02, 0.47)	1
Capnocytophaga sp. HMT 338	14.4	0.09	(-1.27, 1.44)	1		0.26	(-0.65, 1.16)	1		0.65	(0.07, 1.24)	1
Capnocytophaga sp. HMT 863	24.2	0.51	(-0.29, 1.31)	1		0.13	(-0.49, 0.76)	1		0.35	(0.07, 0.64)	1
Capnocytophaga sp. HMT 864	16.7	0.39	(-0.55, 1.32)	1		0.21	(-0.51, 0.93)	1		0.41	(0.06, 0.75)	1
Capnocytophaga sp. HMT 901	10.8	0.49	(-0.35, 1.33)	1		0.30	(-0.4, 1.01)	1		0.21	(-0.06, 0.47)	1
Capnocytophaga sp. HMT 902	8.9	0.00	(0, 0)	1		0.49	(0.18, 0.8)	0.335		0.51	(0.2, 0.82)	0.200
Cardiobacterium hominis	92.1	0.00	(0, 0)	1		0.00	(0, 0)	1		1.00	(1, 1)	0
Cardiobacterium valvarum	24.6	0.32	(-0.02, 0.66)	1		0.00	(0, 0)	1		0.68	(0.34, 1.02)	0.019
Catonella morbi	89.2	0.35	(-0.96, 1.66)	1		0.15	(-0.79, 1.09)	1		0.50	(-0.02, 1.02)	1
Catonella sp. HMT 164	27.5	0.24	(-0.65, 1.12)	1		0.24	(-0.41, 0.88)	1		0.53	(0.18, 0.87)	0.564
Corynebacterium durum	90.9	0.39	(-0.67, 1.45)	1		0.35	(-0.43, 1.13)	1		0.26	(-0.15, 0.68)	1
Corynebacterium matruchotii	64.1	0.01	(-0.85, 0.87)	1		0.39	(-0.23, 1.01)	1		0.60	(0.26, 0.95)	0.115
Corynebacterium singulare	6.7	0.95	(0.81, 1.09)	3.35E-37		0.00	(0, 0)	1		0.05	(-0.09, 0.19)	1
Dialister invisus	63.6	0.34	(0.06, 0.63)	1		0.00	(0, 0)	1		0.66	(0.37, 0.94)	0.001
Dialister pneumosintes	17.2	0.55	(-0.34, 1.43)	1		0.11	(-0.59, 0.81)	1		0.34	(0.03, 0.66)	1
Eikenella corrodens	38.8	0.51	(0.23, 0.79)	0.057		0.00	(0, 0)	1		0.49	(0.21, 0.77)	0.112
Filifactor alocis	7.9	0.43	(-1.12, 1.97)	1		0.10	(-1.23, 1.42)	1		0.48	(0.04, 0.92)	1
Fusobacterium hwasookii	32.5	0.34	(0.04, 0.65)	1		0.00	(0, 0)	1		0.66	(0.35, 0.96)	0.004
Fusobacterium naviforme	8.1	0.00	(0, 0)	1		0.23	(-0.16, 0.62)	1		0.77	(0.38, 1.16)	0.021
Fusobacterium necrophorum	6.0	0.88	(0.67, 1.09)	3.87E-14		0.00	(0, 0)	1		0.12	(-0.09, 0.33)	1
Fusobacterium nucleatum subsp. animalis	64.8	0.10	(-0.64, 0.85)	1		0.45	(-0.11, 1)	1		0.45	(0.16, 0.74)	0.404
Fusobacterium nucleatum subsp. polymorphum	91.9	0.00	(0, 0)	1		0.23	(-0.17, 0.63)	1		0.77	(0.37, 1.17)	0.028
Fusobacterium nucleatum subsp. vincentii	66.3	0.00	(0, 0)	1		0.40	(0.2, 0.61)	0.017		0.60	(0.39, 0.8)	1.41E-06
Fusobacterium sp. HMT 203	35.9	0.47	(0.19, 0.75)	0.164		0.00	(0, 0)	1		0.53	(0.25, 0.81)	0.032
Fusobacterium sp. HMT 204	44.5	0.36	(0.06, 0.65)	1		0.00	(0, 0)	1		0.64	(0.35, 0.94)	0.003
Fusobacterium sp. HMT 248	43.8	0.29	(-0.59, 1.17)	1		0.05	(-0.59, 0.68)	1		0.67	(0.31, 1.02)	0.040
Gemella morbillorum	94.3	0.43	(-0.12, 0.99)	1		0.00	(0, 0)	1		0.57	(0.01, 1.12)	1
Gemella sanguinis	87.8	0.08	(-0.41, 0.57)	1		0.00	(0, 0)	1		0.92	(0.43, 1.41)	0.042
Gracilibacteria (GN02) [G-1] bacterium HMT 871	21.8	0.00	(0, 0)	1		0.65	(0.47, 0.82)	4.80E-11		0.35	(0.18, 0.53)	0.013
Gracilibacteria (GN02) [G-1] bacterium HMT 872	37.6	0.00	(0, 0)	1		0.37	(0.16, 0.57)	0.069		0.63	(0.43, 0.84)	1.28E-07
Gracilibacteria (GN02) [G-2] bacterium HMT 873	18.4	0.20	(-0.65, 1.05)	1		0.44	(-0.18, 1.05)	1		0.36	(0.03, 0.7)	1
Haemophilus haemolyticus	93.1	0.00	(0, 0)	1		0.15	(-0.29, 0.6)	1		0.85	(0.4, 1.29)	0.038
Haemophilus influenzae	29.9	0.58	(-0.23, 1.39)	1		0.02	(-0.6, 0.64)	1		0.40	(0.1, 0.7)	1
Haemophilus parahaemolyticus	84.2	0.19	(-0.27, 0.65)	1		0.00	(0, 0)	1		0.81	(0.35, 1.27)	0.099
Haemophilus paraphrohaemolyticus	50.2	0.70	(0.46, 0.93)	1.02E-06		0.00	(0, 0)	1		0.30	(0.07, 0.54)	1
Haemophilus pittmaniae	56.0	0.64	(-0.01, 1.28)	1		0.10	(-0.42, 0.62)	1		0.27	(0.05, 0.48)	1
Haemophilus sp. HMT 036	94.5	0.66	(0.02, 1.29)	1		0.00	(0, 0)	1		0.34	(-0.29, 0.98)	1
Haemophilus sp. HMT 908	80.4	0.16	(-0.99, 1.31)	1		0.20	(-0.58, 0.97)	1		0.64	(0.15, 1.13)	1
Haemophilus sputorum	80.4	0.73	(0.47, 0.99)	7.45E-06		0.00	(0, 0)	1		0.27	(0.01, 0.53)	1
Johnsonella ignava	7.4	0.67	(0.18, 1.16)	1		0.00	(0, 0)	1		0.33	(-0.16, 0.82)	1
Kingella denitrificans	61.2	0.00	(0, 0)	1		0.43	(0.24, 0.62)	0.002		0.57	(0.38, 0.76)	9.30E-07
Kingella oralis	82.5	0.24	(-0.83, 1.31)	1		0.15	(-0.67, 0.97)	1		0.61	(0.22, 1.01)	0.410
Kingella sp. HMT 012	15.6	0.08	(-1.04, 1.21)	1		0.29	(-0.59, 1.16)	1		0.63	(0.23, 1.04)	0.408
Kingella sp. HMT 459	12.4	0.00	(0, 0)	1		0.26	(-0.06, 0.58)	1		0.74	(0.42, 1.06)	0.001
Lachnoanaerobaculum orale	79.9	0.76	(0.53, 1)	3.22E-08		0.00	(0, 0)	1		0.24	(0, 0.47)	1
Lachnoanaerobaculum umeaense	92.8	0.00	(0, 0)	1		0.14	(-0.31, 0.59)	1		0.86	(0.41, 1.31)	0.035
Lachnospiraceae [G-2] bacterium HMT 088	5.3	0.00	(-0.12, 0.12)	1		0.00	(-0.02, 0.02)	1		1.00	(0.87, 1.12)	2.60E-53
Lachnospiraceae [G-2] bacterium HMT 096	48.3	0.39	(0.11, 0.67)	1		0.00	(0, 0)	1		0.61	(0.33, 0.89)	0.004
Lachnospiraceae [G-3] bacterium HMT 100	26.1	0.45	(-0.42, 1.32)	1		0.07	(-0.62, 0.77)	1		0.47	(0.17, 0.78)	0.386
Lachnospiraceae [G-8] bacterium HMT 500	17.7	0.00	(0, 0)	1		0.56	(0.35, 0.77)	4.42E-05		0.44	(0.23, 0.65)	0.008
Lactococcus lactis	12.0	0.53	(-0.43, 1.49)	1		0.17	(-0.61, 0.96)	1		0.29	(-0.02, 0.61)	1
Leptotrichia buccalis	19.1	0.65	(-0.15, 1.45)	1		0.10	(-0.52, 0.71)	1		0.25	(-0.04, 0.54)	1
Leptotrichia goodfellowii	48.1	0.20	(-0.1, 0.5)	1		0.00	(-0.04, 0.04)	1		0.80	(0.5, 1.09)	2.35E-05
Leptotrichia hofstadii	26.1	0.46	(-0.45, 1.36)	1		0.07	(-0.58, 0.73)	1		0.47	(0.11, 0.83)	1
Leptotrichia hongkongensis	66.0	0.34	(0.04, 0.65)	1		0.00	(-0.01, 0.01)	1		0.66	(0.35, 0.96)	0.004
Leptotrichia shahii	26.3	0.72	(0.48, 0.96)	4.66E-07		0.00	(0, 0)	1		0.28	(0.04, 0.52)	1
Leptotrichia sp. HMT 212	43.5	0.34	(-0.47, 1.15)	1		0.14	(-0.47, 0.74)	1		0.53	(0.22, 0.83)	0.146
Leptotrichia sp. HMT 215	81.6	0.04	(-1.21, 1.28)	1		0.28	(-0.54, 1.09)	1		0.69	(0.14, 1.23)	1
Leptotrichia sp. HMT 218	24.2	0.50	(-0.37, 1.37)	1		0.08	(-0.64, 0.8)	1		0.42	(0.15, 0.7)	0.482
Leptotrichia sp. HMT 219	16.7	0.00	(-0.05, 0.05)	1		0.35	(0.08, 0.62)	1		0.65	(0.38, 0.92)	3.03E+04
Leptotrichia sp. HMT 221	63.9	0.39	(-0.4, 1.17)	1		0.16	(-0.42, 0.74)	1		0.45	(0.15, 0.76)	0.625
Leptotrichia sp. HMT 225	35.9	0.52	(-0.27, 1.32)	1		0.04	(-0.58, 0.66)	1		0.44	(0.16, 0.72)	0.423
Leptotrichia sp. HMT 392	23.0	0.14	(-0.86, 1.13)	1		0.26	(-0.44, 0.97)	1		0.60	(0.2, 1)	0.624
Leptotrichia sp. HMT 417	88.3	0.90	(0.72, 1.08)	1.00E-19		0.00	(0, 0)	1		0.10	(-0.08, 0.28)	1
Leptotrichia sp. HMT 498	10.0	0.52	(-0.67, 1.71)	1		0.06	(-0.88, 0.99)	1		0.43	(0, 0.85)	1
Leptotrichia wadei	10.3	0.65	(-0.3, 1.59)	1		0.14	(-0.59, 0.88)	1		0.21	(-0.13, 0.55)	1
Megasphaera micronuciformis	89.0	0.74	(0.45, 1.04)	1.40E-04		0.00	(0, 0)	1		0.26	(-0.04, 0.55)	1
Mitsuokella sp. HMT 521	8.9	0.58	(-0.42, 1.58)	1		0.25	(-0.68, 1.18)	1		0.17	(-0.04, 0.39)	1
Mogibacterium diversum	66.3	0.47	(-0.36, 1.3)	1		0.07	(-0.55, 0.69)	1		0.46	(0.14, 0.78)	0.846
Moraxella nonliquefaciens	13.9	0.58	(0.23, 0.92)	0.186		0.00	(0, 0)	1		0.42	(0.08, 0.77)	1
Mycoplasma orale	11.2	0.01	(-0.91, 0.93)	1		0.65	(-0.03, 1.33)	1		0.35	(-0.01, 0.7)	1
Mycoplasma salivarium	21.8	0.00	(0, 0)	1		0.40	(0.17, 0.63)	0.098		0.60	(0.37, 0.83)	5.50E-05
Neisseria bacilliformis	6.9	0.42	(-1.22, 2.06)	1		0.00	(-1.34, 1.35)	1		0.58	(0.04, 1.12)	1
Neisseria cinerea	65.3	0.66	(0.43, 0.89)	1.83E-06		0.00	(0, 0)	1		0.34	(0.11, 0.57)	0.568
Neisseria elongata	90.4	0.09	(-0.48, 0.67)	1		0.00	(0, 0)	1		0.91	(0.33, 1.48)	0.374
Neisseria flavescens	83.0	0.00	(0, 0)	1		0.29	(0.02, 0.56)	1		0.71	(0.44, 0.98)	5.10E-05
Neisseria oralis	56.9	0.00	(0, 0)	1		0.60	(0.44, 0.76)	3.01E-11		0.40	(0.24, 0.56)	1.17E-04
Neisseria perflava	87.8	0.50	(-0.64, 1.64)	1		0.05	(-0.84, 0.95)	1		0.45	(0.04, 0.85)	1
Neisseria sp. HMT 499	7.7	0.06	(-0.97, 1.09)	1		0.65	(-0.06, 1.36)	1		0.29	(-0.14, 0.72)	1
Neisseria subflava	58.6	0.62	(0.16, 1.08)	1		0.28	(-0.14, 0.7)	1		0.10	(-0.01, 0.21)	1
Oribacterium asaccharolyticum	85.4	0.49	(0.11, 0.88)	1		0.00	(-0.02, 0.02)	1		0.51	(0.13, 0.89)	1
Oribacterium parvum	68.9	0.34	(-0.41, 1.08)	1		0.31	(-0.25, 0.86)	1		0.35	(0.07, 0.64)	1
Oribacterium sp. HMT 078	6.0	0.00	(0, 0)	1		0.38	(-0.03, 0.8)	1		0.62	(0.2, 1.03)	0.644
Ottowia sp. HMT 894	14.6	0.52	(0.16, 0.88)	0.848		0.00	(0, 0)	1		0.48	(0.12, 0.84)	1
Parvimonas micra	37.3	0.14	(-0.7, 0.99)	1		0.26	(-0.35, 0.87)	1		0.60	(0.26, 0.94)	0.098
Parvimonas sp. HMT 110	6.7	0.53	(0.05, 1.01)	1		0.00	(0, 0)	1		0.47	(-0.01, 0.95)	1
Parvimonas sp. HMT 393	34.9	0.60	(0.35, 0.85)	5.60E-04		0.00	(0, 0)	1		0.40	(0.15, 0.65)	0.330
Peptidiphaga sp. HMT 183	28.2	0.40	(-0.35, 1.15)	1		0.27	(-0.29, 0.83)	1		0.33	(0.04, 0.62)	1
Peptococcus sp. HMT 167	17.2	0.69	(-0.06, 1.44)	1		0.10	(-0.53, 0.73)	1		0.20	(-0.03, 0.44)	1
Peptococcus sp. HMT 168	37.1	0.06	(-0.87, 0.98)	1		0.20	(-0.44, 0.85)	1		0.74	(0.36, 1.12)	0.024
Peptostreptococcaceae [XI][G-2] bacterium HMT 091	8.1	0.00	(0, 0)	1		0.77	(0.58, 0.96)	1.19E-12		0.23	(0.04, 0.42)	1
Peptostreptococcaceae [XI][G-5] bacterium HMT 493	8.4	0.27	(-0.35, 0.88)	1		0.63	(0.1, 1.15)	1		0.11	(-0.08, 0.29)	1
Peptostreptococcaceae [XI][G-7] bacterium HMT 922	28.5	0.25	(-0.33, 0.84)	1		0.52	(0.06, 0.98)	1		0.23	(0.02, 0.43)	1
Peptostreptococcaceae [XI][G-7] yurii	45.2	0.43	(-0.4, 1.26)	1		0.01	(-0.6, 0.62)	1		0.56	(0.23, 0.88)	0.135
Peptostreptococcaceae [XI][G-9] brachy	33.5	0.00	(0, 0)	1		0.27	(0.05, 0.49)	1		0.73	(0.51, 0.95)	7.36E-09
Peptostreptococcus stomatis	87.8	0.00	(0, 0)	1		0.54	(0.28, 0.79)	0.006		0.46	(0.21, 0.72)	0.059
Porphyromonas catoniae	37.6	0.47	(-0.21, 1.15)	1		0.21	(-0.32, 0.73)	1		0.32	(0.07, 0.57)	1
Porphyromonas endodontalis	28.2	0.00	(0, 0)	1		0.54	(0.35, 0.72)	4.21E-06		0.46	(0.28, 0.65)	2.29E-04
Porphyromonas sp. HMT 275	58.4	0.65	(0.43, 0.88)	2.08E-06		0.00	(-0.01, 0.01)	1		0.35	(0.12, 0.57)	0.415
Porphyromonas sp. HMT 278	51.7	0.29	(-0.51, 1.1)	1		0.16	(-0.44, 0.75)	1		0.55	(0.24, 0.86)	0.096
Porphyromonas sp. HMT 284	66.3	0.00	(0, 0)	1		0.35	(0.15, 0.56)	0.153		0.65	(0.44, 0.85)	1.81E-07
Porphyromonas sp. HMT 930	85.9	0.19	(-0.85, 1.23)	1		0.33	(-0.45, 1.12)	1		0.48	(0.08, 0.87)	1
Porphyromonas uenonis	5.7	0.19	(-0.52, 0.91)	1		0.00	(0, 0)	1		0.81	(0.09, 1.52)	1
Prevotella aurantiaca	6.7	0.00	(0, 0)	1		0.48	(0.12, 0.83)	1		0.52	(0.17, 0.88)	0.643
Prevotella buccae	10.3	0.00	(0, 0)	1		0.26	(-0.08, 0.61)	1		0.74	(0.39, 1.08)	0.005
Prevotella denticola	31.8	0.00	(0, 0)	1		0.60	(0.43, 0.77)	5.61E-10		0.40	(0.23, 0.57)	5.59E-04
Prevotella histicola	94.5	0.67	(0.29, 1.06)	0.117		0.00	(0, 0)	1		0.33	(-0.06, 0.71)	1
Prevotella intermedia	12.7	0.27	(-0.86, 1.4)	1		0.24	(-0.7, 1.18)	1		0.49	(0.13, 0.85)	1
Prevotella loescheii	22.2	0.67	(0.39, 0.96)	5.00E-04		0.00	(0, 0)	1		0.33	(0.04, 0.61)	1
Prevotella maculosa	34.0	0.00	(0, 0)	1		0.31	(0.1, 0.52)	0.797		0.69	(0.48, 0.9)	2.85E-08
Prevotella micans	24.4	0.00	(0, 0)	1		0.43	(0.21, 0.64)	0.018		0.57	(0.36, 0.79)	3.62E-05
Prevotella nigrescens	92.6	0.27	(-0.26, 0.8)	1		0.00	(0, 0)	1		0.73	(0.2, 1.26)	1
Prevotella oris	88.5	0.00	(0, 0)	1		0.41	(0.11, 0.7)	1		0.59	(0.3, 0.89)	0.012
Prevotella oulorum	47.1	0.36	(-0.46, 1.18)	1		0.09	(-0.51, 0.68)	1		0.55	(0.23, 0.88)	0.145
Prevotella pleuritidis	33.5	0.00	(0, 0)	1		0.61	(0.45, 0.78)	4.99E-11		0.39	(0.22, 0.55)	7.98E-04
Prevotella saccharolytica	24.9	0.32	(-0.06, 0.69)	1		0.00	(0, 0)	1		0.68	(0.31, 1.06)	0.055
Prevotella scopos	42.8	0.29	(-0.39, 0.98)	1		0.33	(-0.18, 0.85)	1		0.37	(0.12, 0.63)	0.806
Prevotella shahii	55.3	0.81	(0.25, 1.38)	0.854		0.03	(-0.46, 0.52)	1		0.16	(0, 0.32)	1
Prevotella sp. HMT 292	8.4	0.06	(-1.23, 1.34)	1		0.60	(-0.21, 1.41)	1		0.35	(-0.23, 0.92)	1
Prevotella sp. HMT 300	35.6	0.21	(-0.66, 1.08)	1		0.22	(-0.4, 0.84)	1		0.57	(0.22, 0.92)	0.249
Prevotella sp. HMT 305	55.3	0.78	(0.19, 1.38)	1		0.02	(-0.49, 0.53)	1		0.20	(0.02, 0.37)	1
Prevotella sp. HMT 306	71.3	0.55	(-0.12, 1.22)	1		0.20	(-0.33, 0.73)	1		0.25	(0.02, 0.49)	1
Prevotella sp. HMT 309	69.6	0.52	(0.23, 0.81)	0.083		0.00	(0, 0)	1		0.48	(0.19, 0.77)	0.217
Prevotella sp. HMT 313	81.8	0.13	(-1.2, 1.45)	1		0.01	(-0.87, 0.9)	1		0.86	(0.29, 1.44)	0.585
Prevotella sp. HMT 314	47.6	0.15	(-0.74, 1.04)	1		0.10	(-0.55, 0.74)	1		0.75	(0.4, 1.11)	0.006
Prevotella sp. HMT 315	6.5	0.00	(0, 0)	1		0.61	(0.31, 0.91)	0.011		0.39	(0.09, 0.69)	1
Prevotella sp. HMT 317	55.7	0.00	(-0.01, 0.01)	1		0.34	(0.14, 0.54)	0.124		0.66	(0.46, 0.85)	1.41E-08
Prevotella sp. HMT 472	55.3	0.00	(0, 0)	1		0.31	(0.11, 0.51)	0.412		0.69	(0.49, 0.89)	3.92E-09
Prevotella sp. HMT 475	34.0	0.48	(0.21, 0.76)	0.106		0.00	(-0.01, 0.01)	1		0.52	(0.25, 0.79)	0.037
Prevotella sp. HMT 942	30.4	0.04	(-0.84, 0.93)	1		0.42	(-0.18, 1.02)	1		0.54	(0.17, 0.91)	0.796
Prevotella veroralis	29.4	0.13	(-0.76, 1.02)	1		0.31	(-0.32, 0.95)	1		0.56	(0.2, 0.92)	0.386
Rothia aeria	92.6	0.13	(-0.55, 0.8)	1		0.00	(-0.04, 0.04)	1		0.87	(0.2, 1.55)	1
Rothia dentocariosa	93.1	0.59	(0.14, 1.04)	1		0.00	(0, 0)	1		0.41	(-0.04, 0.86)	1
Ruminococcaceae [G-1] bacterium HMT 075	88.3	0.84	(0.63, 1.06)	2.78E-12		0.00	(0, 0)	1		0.16	(-0.06, 0.37)	1
Ruminococcaceae [G-2] bacterium HMT 085	94.0	0.21	(-0.49, 0.92)	1		0.00	(0, 0)	1		0.79	(0.08, 1.49)	1
Saccharibacteria (TM7) [G-1] bacterium HMT 346	22.7	0.71	(0.45, 0.98)	2.95E-05		0.00	(0, 0)	1		0.29	(0.02, 0.55)	1
Saccharibacteria (TM7) [G-1] bacterium HMT 347	20.3	0.00	(0, 0)	1		0.42	(0.18, 0.65)	0.079		0.58	(0.35, 0.82)	1.37E-04
Saccharibacteria (TM7) [G-1] bacterium HMT 348	33.0	0.53	(-0.23, 1.28)	1		0.12	(-0.45, 0.68)	1		0.36	(0.07, 0.64)	1
Saccharibacteria (TM7) [G-1] bacterium HMT 349	6.7	0.48	(-0.15, 1.11)	1		0.46	(-0.11, 1.03)	1		0.06	(-0.1, 0.22)	1
Saccharibacteria (TM7) [G-1] bacterium HMT 352	92.1	0.58	(0.04, 1.11)	1		0.00	(0, 0)	1		0.42	(-0.11, 0.96)	1
Saccharibacteria (TM7) [G-1] bacterium HMT 952	19.9	0.71	(0.44, 0.98)	5.81E-05		0.00	(0, 0)	1		0.29	(0.02, 0.56)	1
Saccharibacteria (TM7) [G-3] bacterium HMT 351	92.3	0.52	(-0.07, 1.1)	1		0.00	(0, 0)	1		0.48	(-0.1, 1.07)	1
Saccharibacteria (TM7) [G-4] bacterium HMT 355	6.9	0.52	(0.07, 0.98)	1		0.00	(0, 0)	1		0.48	(0.02, 0.93)	1
Saccharibacteria (TM7) [G-5] bacterium HMT 356	8.4	0.00	(0, 0)	1		0.52	(0.21, 0.82)	0.151		0.48	(0.18, 0.79)	0.324
Saccharibacteria (TM7) [G-6] bacterium HMT 870	80.1	0.59	(0.31, 0.88)	0.008		0.00	(0, 0)	1		0.41	(0.12, 0.69)	0.945
Scardovia wiggsiae	14.6	0.79	(0.53, 1.04)	3.87E-07		0.00	(0, 0)	1		0.21	(-0.04, 0.47)	1
Selenomonas artemidis	31.6	0.62	(0.34, 0.9)	0.003		0.00	(0, 0)	1		0.38	(0.1, 0.66)	1
Selenomonas flueggei	12.0	0.13	(-1.34, 1.61)	1		0.02	(-0.98, 1.02)	1		0.84	(0.22, 1.47)	1
Selenomonas noxia	42.8	0.42	(0.14, 0.7)	0.544		0.00	(0, 0)	1		0.58	(0.3, 0.86)	0.010
Selenomonas sp. HMT 126	17.0	0.00	(-0.06, 0.06)	1		0.20	(-0.08, 0.48)	1		0.80	(0.52, 1.08)	4.20E-06
Selenomonas sp. HMT 134	7.9	0.00	(0, 0)	1		0.20	(-0.22, 0.62)	1		0.80	(0.38, 1.22)	0.037
Selenomonas sp. HMT 136	94.3	0.37	(-0.35, 1.09)	1		0.00	(0, 0)	1		0.63	(-0.09, 1.35)	1
Selenomonas sp. HMT 137	16.0	0.26	(-0.87, 1.38)	1		0.13	(-0.69, 0.95)	1		0.62	(0.17, 1.06)	1
Selenomonas sp. HMT 146	6.5	0.00	(0, 0)	1		0.00	(0, 0)	1		1.00	(1, 1)	0
Selenomonas sp. HMT 478	52.9	0.46	(-0.36, 1.29)	1		0.01	(-0.6, 0.61)	1		0.53	(0.21, 0.85)	0.221
Selenomonas sp. HMT 481	21.3	0.41	(0.07, 0.75)	1		0.00	(0, 0)	1		0.59	(0.25, 0.93)	0.128
Selenomonas sp. HMT 892	16.0	0.52	(0.14, 0.9)	1		0.00	(0, 0)	1		0.48	(0.1, 0.86)	1
Selenomonas sp. HMT 919	5.3	0.10	(-1.67, 1.88)	1		0.29	(-1.08, 1.67)	1		0.60	(-0.04, 1.25)	1
Selenomonas sputigena	62.2	0.27	(-0.03, 0.57)	1		0.00	(0, 0)	1		0.73	(0.43, 1.03)	3.30E-04
Shuttleworthia satelles	8.4	0.11	(-0.52, 0.73)	1		0.00	(0, 0)	1		0.89	(0.27, 1.52)	0.959
Simonsiella muelleri	17.5	0.21	(-0.67, 1.09)	1		0.38	(-0.31, 1.07)	1		0.41	(0.1, 0.72)	1
Stomatobaculum longum	45.2	0.76	(0.56, 0.95)	2.10E-12		0.00	(0, 0)	1		0.24	(0.05, 0.44)	1
Stomatobaculum sp. HMT 097	81.3	0.65	(-0.18, 1.48)	1		0.07	(-0.58, 0.72)	1		0.28	(-0.02, 0.58)	1
Streptococcus anginosus	8.4	0.30	(-0.29, 0.89)	1		0.00	(0, 0)	1		0.70	(0.11, 1.29)	1
Streptococcus australis	43.1	0.56	(0.3, 0.82)	0.004		0.00	(0, 0)	1		0.44	(0.18, 0.7)	0.186
Streptococcus constellatus	6.7	0.08	(-0.58, 0.74)	1		0.00	(-0.04, 0.04)	1		0.92	(0.26, 1.58)	1
Streptococcus gordonii	25.1	0.66	(-0.15, 1.46)	1		0.02	(-0.59, 0.63)	1		0.32	(0.02, 0.63)	1
Streptococcus intermedius	33.0	0.38	(0.07, 0.69)	1		0.00	(0, 0)	1		0.62	(0.31, 0.93)	0.014
Streptococcus mutans	6.5	0.80	(0.39, 1.21)	0.022		0.00	(0, 0)	1		0.20	(-0.21, 0.61)	1
Streptococcus parasanguinis clade 411	92.6	0.66	(-0.41, 1.73)	1		0.14	(-0.8, 1.07)	1		0.20	(-0.1, 0.51)	1
Streptococcus pneumoniae	29.2	0.50	(0.22, 0.79)	0.084		0.00	(0, 0)	1		0.50	(0.21, 0.78)	0.107
Streptococcus sp. HMT 056	17.9	0.82	(0.62, 1.02)	3.97E-14		0.00	(0, 0)	1		0.18	(-0.02, 0.38)	1
Streptococcus sp. HMT 057	69.1	0.68	(0.43, 0.92)	9.47E-06		0.00	(0, 0)	1		0.32	(0.08, 0.57)	1
Streptococcus sp. HMT 074	92.6	0.13	(-1.05, 1.31)	1		0.51	(-0.41, 1.42)	1		0.37	(-0.06, 0.8)	1
Tannerella forsythia	19.6	0.71	(0.45, 0.97)	1.39E-05		0.00	(0, 0)	1		0.29	(0.03, 0.55)	1
Tannerella sp. HMT 286	74.4	0.20	(-0.15, 0.55)	1		0.00	(0, 0)	1		0.80	(0.45, 1.15)	0.001
Tannerella sp. HMT 808	13.2	0.51	(0.05, 0.97)	1		0.00	(0, 0)	1		0.49	(0.03, 0.95)	1
Treponema denticola	21.3	0.00	(0, 0)	1		0.34	(0.1, 0.58)	0.923		0.66	(0.42, 0.9)	1.30E-05
Treponema lecithinolyticum	22.5	0.54	(-0.35, 1.44)	1		0.04	(-0.66, 0.74)	1		0.42	(0.1, 0.73)	1
Treponema maltophilum	10.5	0.55	(0.05, 1.04)	1		0.00	(0, 0)	1		0.45	(-0.04, 0.95)	1
Treponema socranskii	28.0	0.00	(0, 0)	1		0.20	(-0.03, 0.44)	1		0.80	(0.56, 1.03)	3.53E-09
Treponema sp. HMT 231	48.1	0.00	(0, 0)	1		0.49	(0.32, 0.67)	8.48E-06		0.51	(0.33, 0.68)	3.29E-06
Treponema sp. HMT 237	31.1	0.85	(0.69, 1)	4.15E-25		0.00	(0, 0)	1		0.15	(0, 0.31)	1
Treponema sp. HMT 253	5.7	0.46	(-0.67, 1.58)	1		0.34	(-0.65, 1.32)	1		0.21	(-0.1, 0.51)	1
Treponema sp. HMT 257	5.0	0.52	(-1.06, 2.1)	1		0.11	(-1.25, 1.47)	1		0.37	(-0.1, 0.83)	1
Treponema vincentii	44.3	0.00	(0, 0)	1		0.52	(0.34, 0.69)	1.50E-06		0.48	(0.31, 0.66)	1.35E-05
Veillonella denticariosi	16.5	0.34	(-0.56, 1.25)	1		0.29	(-0.4, 0.99)	1		0.37	(0.03, 0.7)	1
Veillonella rogosae	90.4	0.63	(-0.26, 1.53)	1		0.18	(-0.56, 0.92)	1		0.18	(-0.11, 0.48)	1
Veillonella sp. HMT 780	87.3	0.00	(0, 0)	1		0.38	(0.09, 0.68)	1		0.62	(0.32, 0.91)	0.008
Veillonella sp. HMT 917	10.3	0.66	(-0.17, 1.48)	1		0.22	(-0.55, 0.99)	1		0.12	(-0.05, 0.3)	1
Veillonellaceae [G-1] bacterium HMT 155	6.5	0.00	(0, 0)	1		0.00	(0, 0)	1		1.00	(1, 1)	0

## Sheet: Table S4
Table S4. Complete list of ICC and ACE values for the 100 top selected functions. Molecular functions of the saliva microbiota was predicted using the Phylogenetic Investigation of Communities by Reconstruction of Unobserved States (PICRUSt2) plugin for QIIME2 and converted to functions via the Kyoto Encyclopedia of Genes and Genomes (KEGG) Orthology database. Falconer's formula was used to estim…
KO function		ICC-MZ	ICC- DZ-SS	Falconer´s forumla	Additive genetic variance (A)			Shared env. factors (C)			Nonshared env. factors (E)
	Description				b (95%CI)	adjusted p		b (95%CI)	adjusted p		b (95%CI)	adjusted p
K01485	codA; cytosine/creatinine deaminase	0.897	-0.055	1.904	0.96 ( 0.94 , 0.98)	0.00E+00		0.00 (-0.00 , 0.00)	1.00		0.04 ( 0.02 , 0.06)	1.71E-05
K08191	exuT; MFS transporter, ACS family, hexuronate transporter	0.744	-0.127	1.742	0.49 ( 0.32 , 0.66)	1.78E-07		0.00 (-0.00 , 0.00)	1.00		0.51 ( 0.34 , 0.68)	2.78E-08
K03087	rpoS; RNA polymerase nonessential primary-like sigma factor	0.813	-0.025	1.676	0.84 ( 0.74 , 0.94)	1.74E-60		0.00 (-0.00 , 0.00)	1.00		0.16 ( 0.06 , 0.26)	0.011
K01209	abfA; alpha-L-arabinofuranosidase	0.75	-0.061	1.622	0.50 ( 0.33 , 0.67)	2.68E-08		0.00 (-0.00 , 0.00)	1.00		0.50 ( 0.33 , 0.67)	2.75E-08
K01051	pectinesterase	0.714	-0.086	1.6	0.46 ( 0.29 , 0.62)	9.75E-07		0.00 (-0.00 , 0.00)	1.00		0.54 ( 0.38 , 0.71)	2.22E-09
K07393	ECM4, yqjG; glutathionyl-hydroquinone reductase	0.75	-0.014	1.528	0.34 (-0.05 , 0.73)	0.749		0.00 (-0.00 , 0.00)	1.00		0.66 ( 0.27 , 1.05)	8.04E-03
K03077	araD, ulaF, sgaE, sgbE; L-ribulose-5-phosphate 4-epimerase	0.734	-0.024	1.516	0.48 ( 0.32 , 0.65)	1.24E-07		0.00 (-0.00 , 0.00)	1.00		0.52 ( 0.35 , 0.68)	1.07E-08
K00694	bcsA; cellulose synthase (UDP-forming)	0.637	-0.063	1.4	0.59 ( 0.24 , 0.94)	0.0079		0.00 (-0.00 , 0.00)	1.00		0.41 ( 0.06 , 0.76)	0.182
K06113	abnA; arabinan endo-1,5-alpha-L-arabinosidase	0.645	-0.053	1.396	0.38 ( 0.21 , 0.55)	1.11E-04		0.00 (-0.00 , 0.00)	1.00		0.62 ( 0.45 , 0.79)	1.10E-11
K03090	sigB; RNA polymerase sigma-B factor	0.797	0.102	1.39	0.55 ( 0.40 , 0.70)	1.19E-11		0.00 (-0.00 , 0.00)	1.00		0.45 ( 0.30 , 0.60)	4.87E-08
K03828	yjgM; putative acetyltransferase	0.721	0.054	1.334	0.61 ( 0.42 , 0.79)	1.63E-09		0.00 (-0.00 , 0.00)	1.00		0.39 ( 0.21 , 0.58)	2.89E-04
K01181	xynA; endo-1,4-beta-xylanase	0.562	-0.077	1.278	0.24 ( 0.05 , 0.44)	0.115		0.00 (-0.00 , 0.00)	1.00		0.76 ( 0.56 , 0.95)	9.18E-14
K16212	mgp; 4-O-beta-D-mannosyl-D-glucose phosphorylase	0.669	0.031	1.276	0.42 ( 0.24 , 0.60)	3.19E-05		0.00 (-0.00 , 0.00)	1.00		0.58 ( 0.40 , 0.76)	1.27E-09
K01804	araA; L-arabinose isomerase	0.705	0.068	1.274	0.49 ( 0.34 , 0.64)	2.59E-09		0.00 (-0.00 , 0.00)	1.00		0.51 ( 0.36 , 0.66)	5.93E-10
K01811	xylS, yicI; alpha-D-xyloside xylohydrolase	0.785	0.152	1.266	0.57 ( 0.44 , 0.70)	7.36E-16		0.00 (-0.00 , 0.00)	1.00		0.43 ( 0.30 , 0.56)	2.68E-09
K00853	araB; L-ribulokinase	0.594	-0.013	1.214	0.30 ( 0.12 , 0.49)	0.012		0.00 (-0.00 , 0.00)	1.00		0.70 ( 0.51 , 0.88)	1.64E-12
K07147	msrP; methionine sulfoxide reductase catalytic subunit	0.738	0.133	1.21	0.59 ( 0.43 , 0.74)	6.13E-13		0.00 (-0.00 , 0.00)	1.00		0.41 ( 0.26 , 0.57)	1.04E-06
K08217	mef; MFS transporter, DHA3 family, macrolide efflux protein	0.441	-0.149	1.18	0.15 (-0.04 , 0.34)	1		0.00 (-0.00 , 0.00)	1.00		0.85 ( 0.66 , 1.04)	7.84E-17
K07347	fimD, fimC, mrkC, htrE, cssD; outer membrane usher protein	0.796	0.216	1.16	0.63 ( 0.47 , 0.79)	1.58E-13		0.00 (-0.00 , 0.00)	1.00		0.37 ( 0.21 , 0.53)	5.40E-05
K07798	cusB, silB; membrane fusion protein, copper/silver efflux system	0.788	0.213	1.15	0.53 ( 0.39 , 0.66)	5.24E-14		0.00 (-0.00 , 0.00)	1.00		0.47 ( 0.34 , 0.61)	2.12E-11
K00507	SCD, desC; stearoyl-CoA desaturase (Delta-9 desaturase)	0.672	0.109	1.126	0.47 ( 0.28 , 0.67)	2.36E-05		0.00 (-0.00 , 0.00)	1.00		0.53 ( 0.33 , 0.72)	1.81E-06
K01686	uxuA; mannonate dehydratase	0.706	0.143	1.126	0.46 ( 0.29 , 0.63)	8.41E-07		0.00 (-0.00 , 0.00)	1.00		0.54 ( 0.37 , 0.71)	2.97E-09
K02565	nagC; N-acetylglucosamine repressor	0.945	0.385	1.12	0.02 (-0.16 , 0.21)	1		0.75 ( 0.60 , 0.91)	0.00		0.22 ( 0.16 , 0.29)	1.82E-10
K03200	virB5, lvhB5; type IV secretion system protein VirB5	0.586	0.028	1.116	0.27 ( 0.09 , 0.44)	0.024		0.00 (-0.00 , 0.00)	1.00		0.73 ( 0.56 , 0.91)	9.85E-16
K02657	pilG; twitching motility two-component system response regulator PilG	0.674	0.123	1.102	0.47 ( 0.28 , 0.66)	8.47E-06		0.00 (-0.00 , 0.00)	1.00		0.53 ( 0.34 , 0.72)	4.19E-07
K06596	chpA; chemosensory pili system protein ChpA	0.674	0.123	1.102	0.47 ( 0.28 , 0.66)	8.40E-06		0.00 (-0.00 , 0.00)	1.00		0.53 ( 0.34 , 0.72)	4.17E-07
K16937	doxD; thiosulfate dehydrogenase (quinone) large subunit	0.473	-0.078	1.102	0.18 (-0.02 , 0.37)	0.748		0.00 (-0.00 , 0.00)	1.00		0.82 ( 0.63 , 1.02)	3.62E-15
K00041	uxaB; tagaturonate reductase	0.731	0.194	1.074	0.50 ( 0.35 , 0.65)	1.67E-09		0.00 (-0.00 , 0.00)	1.00		0.50 ( 0.35 , 0.65)	1.42E-09
K00844	HK; hexokinase	0.601	0.068	1.066	0.34 ( 0.18 , 0.50)	3.58E-04		0.00 (-0.00 , 0.00)	1.00		0.66 ( 0.50 , 0.82)	2.17E-14
K15635	apgM; 2,3-bisphosphoglycerate-independent phosphoglycerate mutase	0.632	0.105	1.054	0.37 ( 0.21 , 0.53)	4.50E-05		0.00 (-0.00 , 0.00)	1.00		0.63 ( 0.47 , 0.79)	1.48E-13
K02757	bglF, bglP; beta-glucoside PTS system EIICBA component	0.801	0.286	1.03	0.56 ( 0.41 , 0.70)	5.85E-13		0.00 (-0.00 , 0.00)	1.00		0.44 ( 0.30 , 0.59)	2.34E-08
K01218	gmuG; mannan endo-1,4-beta-mannosidase	0.706	0.191	1.03	0.49 ( 0.33 , 0.64)	8.60E-09		0.00 (-0.00 , 0.00)	1.00		0.51 ( 0.36 , 0.67)	9.14E-10
K08961	chondroitin-sulfate-ABC endolyase/exolyase	0.793	0.282	1.022	0.59 ( 0.46 , 0.71)	1.68E-19		0.00 (-0.00 , 0.00)	1.00		0.41 ( 0.29 , 0.54)	9.51E-10
K16371	gatZ-kbaZ; D-tagatose-1,6-bisphosphate aldolase subunit GatZ/KbaZ	0.756	0.256	1	0.62 ( 0.49 , 0.75)	4.17E-20		0.00 (-0.00 , 0.00)	1.00		0.38 ( 0.25 , 0.51)	4.75E-08
K02081	agaR; DeoR family transcriptional regulator	0.274	-0.224	0.996	0.06 (-0.13 , 0.25)	1		0.00 (-0.00 , 0.00)	1.00		0.94 ( 0.75 , 1.13)	5.69E-21
K07062	fitB; toxin FitB	0.74	0.242	0.996	0.54 ( 0.37 , 0.70)	8.41E-10		0.00 (-0.00 , 0.00)	1.00		0.46 ( 0.30 , 0.63)	1.91E-07
K03795	cbiX; sirohydrochlorin cobaltochelatase	0.63	0.137	0.986	0.44 ( 0.27 , 0.61)	2.22E-06		0.00 (-0.00 , 0.00)	1.00		0.56 ( 0.39 , 0.73)	3.72E-10
K11472	glcE; glycolate oxidase FAD binding subunit	0.632	0.141	0.982	0.44 ( 0.27 , 0.61)	2.06E-06		0.00 (-0.00 , 0.00)	1.00		0.56 ( 0.39 , 0.73)	5.00E-10
K00958	sat, met3; sulfate adenylyltransferase	0.542	0.054	0.976	0.16 (-0.03 , 0.35)	0.901		0.00 (-0.00 , 0.00)	1.00		0.84 ( 0.65 , 1.03)	7.93E-17
K16149	1,4-alpha-glucan branching enzyme	0.707	0.223	0.968	0.41 ( 0.25 , 0.57)	6.43E-06		0.00 (-0.00 , 0.00)	1.00		0.59 ( 0.43 , 0.75)	1.00E-11
K05520	pfpI; protease I	0.668	0.195	0.946	0.39 ( 0.23 , 0.55)	9.82E-06		0.00 (-0.00 , 0.00)	1.00		0.61 ( 0.45 , 0.77)	2.49E-13
K19005	ltaS; lipoteichoic acid synthase	0.783	0.316	0.934	0.53 ( 0.14 , 0.93)	6.93E-02		0.05 (-0.26 , 0.37)	1.00		0.41 ( 0.27 , 0.55)	6.68E-08
K03488	licT, bglG; beta-glucoside operon transcriptional antiterminator	0.8	0.335	0.93	0.57 ( 0.43 , 0.71)	2.16E-14		0.00 (-0.00 , 0.00)	1.00		0.43 ( 0.29 , 0.57)	2.95E-08
K00046	idnO; gluconate 5-dehydrogenase	0.734	0.276	0.916	0.48 ( 0.33 , 0.63)	6.12E-09		0.00 (-0.00 , 0.00)	1.00		0.52 ( 0.37 , 0.67)	2.03E-10
K00180	iorB; indolepyruvate ferredoxin oxidoreductase, beta subunit	0.311	-0.145	0.912	0.12 (-0.06 , 0.30)	1		0.00 (-0.00 , 0.00)	1.00		0.88 ( 0.70 , 1.06)	8.09E-21
K05396	dcyD; D-cysteine desulfhydrase	0.764	0.31	0.908	0.57 ( 0.42 , 0.71)	9.66E-14		0.00 (-0.00 , 0.00)	1.00		0.43 ( 0.29 , 0.58)	4.16E-08
K05340	glcU; glucose uptake protein	0.821	0.367	0.908	0.61 ( 0.48 , 0.73)	1.48E-20		0.00 (-0.00 , 0.00)	1.00		0.39 ( 0.27 , 0.52)	7.40E-09
K11249	eamB; cysteine/O-acetylserine efflux protein	0.747	0.295	0.904	0.50 ( 0.36 , 0.65)	1.08E-10		0.00 (-0.00 , 0.00)	1.00		0.50 ( 0.35 , 0.64)	2.40E-10
K10974	codB; cytosine permease	0.792	0.34	0.904	0.56 ( 0.43 , 0.69)	4.17E-16		0.00 (-0.00 , 0.00)	1.00		0.44 ( 0.31 , 0.57)	2.71E-10
K07733	alpA; prophage regulatory protein	0.934	0.484	0.9	0.00 (-0.00 , 0.00)	1		0.81 ( 0.77 , 0.86)	0.00		0.19 ( 0.14 , 0.23)	1.40E-14
K10680	nemA; N-ethylmaleimide reductase	0.622	0.172	0.9	0.43 ( 0.27 , 0.60)	3.79E-06		0.00 (-0.00 , 0.00)	1.00		0.57 ( 0.40 , 0.73)	2.95E-10
K01222	celF; 6-phospho-beta-glucosidase	0.855	0.407	0.896	0.66 ( 0.55 , 0.78)	1.26E-28		0.00 (-0.00 , 0.00)	1.00		0.34 ( 0.22 , 0.45)	8.47E-08
K00848	rhaB; rhamnulokinase	0.756	0.309	0.894	0.47 ( 0.32 , 0.63)	2.54E-08		0.00 (-0.00 , 0.00)	1.00		0.53 ( 0.37 , 0.68)	4.12E-10
K00009	mtlD; mannitol-1-phosphate 5-dehydrogenase	0.725	0.28	0.89	0.51 ( 0.34 , 0.67)	1.47E-08		0.00 (-0.00 , 0.00)	1.00		0.49 ( 0.33 , 0.66)	5.50E-08
K03973	pspC; phage shock protein C	0.761	0.318	0.886	0.59 ( 0.46 , 0.72)	8.43E-18		0.00 (-0.00 , 0.00)	1.00		0.41 ( 0.28 , 0.54)	7.47E-09
K05565	mnhA, mrpA; multicomponent Na+:H+ antiporter subunit A	0.601	0.162	0.878	0.46 ( 0.28 , 0.63)	1.76E-06		0.00 (-0.00 , 0.00)	1.00		0.54 ( 0.37 , 0.72)	5.12E-09
K02800	mtlA, cmtA; mannitol PTS system EIICBA or EIICB component	0.817	0.386	0.862	0.66 ( 0.54 , 0.79)	2.47E-24		0.00 (-0.00 , 0.00)	1.00		0.34 ( 0.21 , 0.46)	8.35E-07
K03483	mtlR; mannitol operon transcriptional antiterminator	0.87	0.44	0.86	0.70 ( 0.60 , 0.80)	1.14E-42		0.00 (-0.00 , 0.00)	1.00		0.30 ( 0.20 , 0.40)	5.43E-08
K07345	fimA; major type 1 subunit fimbrin (pilin)	0.739	0.311	0.856	0.54 ( 0.37 , 0.70)	8.73E-10		0.00 (-0.00 , 0.00)	1.00		0.46 ( 0.30 , 0.63)	2.31E-07
K08319	ltnD; L-threonate 2-dehydrogenase	0.729	0.302	0.854	0.51 ( 0.36 , 0.67)	1.29E-09		0.00 (-0.00 , 0.00)	1.00		0.49 ( 0.33 , 0.64)	1.19E-08
K02761	celB, chbC; cellobiose PTS system EIIC component	0.834	0.408	0.852	0.62 ( 0.49 , 0.74)	2.47E-21		0.00 (-0.00 , 0.00)	1.00		0.38 ( 0.26 , 0.51)	1.12E-08
K02760	celA, chbB; cellobiose PTS system EIIB component	0.812	0.39	0.844	0.55 ( 0.42 , 0.69)	1.33E-14		0.00 (-0.00 , 0.00)	1.00		0.45 ( 0.31 , 0.58)	6.53E-10
K10545	xylG; D-xylose transport system ATP-binding protein	0.757	0.335	0.844	0.56 ( 0.41 , 0.71)	2.29E-12		0.00 (-0.00 , 0.00)	1.00		0.44 ( 0.29 , 0.59)	6.97E-08
K01442	cbh; choloylglycine hydrolase	0.728	0.307	0.842	0.53 ( 0.39 , 0.68)	1.06E-11		0.00 (-0.00 , 0.00)	1.00		0.47 ( 0.32 , 0.61)	3.40E-09
K05350	bglB; beta-glucosidase	0.846	0.426	0.84	0.68 ( 0.57 , 0.79)	2.71E-32		0.00 (-0.00 , 0.00)	1.00		0.32 ( 0.21 , 0.43)	7.99E-08
K02759	celC, chbA; cellobiose PTS system EIIA component	0.779	0.36	0.838	0.43 (-0.01 , 0.87)	0.497		0.05 (-0.30 , 0.41)	1.00		0.52 ( 0.36 , 0.67)	1.85E-09
K07216	hr; hemerythrin	0.684	0.265	0.838	0.47 ( 0.32 , 0.63)	8.06E-09		0.00 (-0.00 , 0.00)	1.00		0.53 ( 0.37 , 0.68)	8.90E-11
K01629	rhaD; rhamnulose-1-phosphate aldolase	0.825	0.41	0.83	0.65 ( 0.53 , 0.77)	2.07E-24		0.00 (-0.00 , 0.00)	1.00		0.35 ( 0.23 , 0.47)	1.27E-07
K06208	aroH; chorismate mutase	0.743	0.329	0.828	0.50 ( 0.08 , 0.92)	0.177		0.03 (-0.31 , 0.37)	1.00		0.47 ( 0.32 , 0.62)	4.71E-09
K04757	rsbW; serine/threonine-protein kinase RsbW	0.746	0.332	0.828	0.41 (-0.05 , 0.87)	0.731		0.03 (-0.33 , 0.39)	1.00		0.56 ( 0.39 , 0.73)	1.01E-09
K02781	srlB; glucitol/sorbitol PTS system EIIA component	0.866	0.455	0.822	0.70 ( 0.60 , 0.81)	6.62E-41		0.00 (-0.00 , 0.00)	1.00		0.30 ( 0.19 , 0.40)	1.16E-07
K00179	iorA; indolepyruvate ferredoxin oxidoreductase, alpha subunit	0.276	-0.132	0.816	0.09 (-0.09 , 0.28)	1		0.00 (-0.00 , 0.00)	1.00		0.91 ( 0.72 , 1.09)	1.56E-21
K10544	xylH; D-xylose transport system permease protein	0.743	0.337	0.812	0.54 ( 0.39 , 0.70)	3.96E-11		0.00 (-0.00 , 0.00)	1.00		0.46 ( 0.30 , 0.61)	4.58E-08
K10543	xylF; D-xylose transport system substrate-binding protein	0.69	0.284	0.812	0.46 ( 0.29 , 0.63)	1.37E-06		0.00 (-0.00 , 0.00)	1.00		0.54 ( 0.37 , 0.71)	3.67E-09
K11963	urtE; urea transport system ATP-binding protein	0.643	0.24	0.806	0.34 (-0.13 , 0.80)	1		0.10 (-0.25 , 0.44)	1.00		0.57 ( 0.39 , 0.75)	8.21E-09
K11960	urtB; urea transport system permease protein	0.642	0.24	0.804	0.33 (-0.14 , 0.79)	1		0.10 (-0.25 , 0.45)	1.00		0.57 ( 0.39 , 0.75)	6.80E-09
K11961	urtC; urea transport system permease protein	0.642	0.24	0.804	0.33 (-0.14 , 0.79)	1		0.10 (-0.25 , 0.45)	1.00		0.57 ( 0.39 , 0.75)	6.80E-09
K11962	urtD; urea transport system ATP-binding protein	0.642	0.24	0.804	0.33 (-0.14 , 0.79)	1		0.10 (-0.25 , 0.45)	1.00		0.57 ( 0.39 , 0.75)	6.80E-09
K10254	ohyA, sph; oleate hydratase	0.839	0.437	0.804	0.66 ( 0.54 , 0.77)	2.83E-28		0.00 (-0.00 , 0.00)	1.00		0.34 ( 0.23 , 0.46)	3.75E-08
K02769	fruAb; fructose PTS system EIIB component	0.834	0.435	0.798	0.66 ( 0.55 , 0.78)	4.13E-29		0.00 (-0.00 , 0.00)	1.00		0.34 ( 0.22 , 0.45)	5.94E-08
K02798	cmtB; mannitol PTS system EIIA component	0.852	0.455	0.794	0.70 ( 0.60 , 0.81)	2.12E-40		0.00 (-0.00 , 0.00)	1.00		0.30 ( 0.19 , 0.40)	1.32E-07
K11102	gltP, gltT; proton glutamate symport protein	0.667	0.271	0.792	0.41 ( 0.25 , 0.57)	4.45E-06		0.00 (-0.00 , 0.00)	1.00		0.59 ( 0.43 , 0.75)	8.04E-12
K01813	rhaA; L-rhamnose isomerase	0.828	0.433	0.79	0.70 ( 0.59 , 0.81)	2.93E-35		0.00 (-0.00 , 0.00)	1.00		0.30 ( 0.19 , 0.41)	6.00E-07
K02859	ribT; riboflavin biosynthesis RibT protein	0.831	0.436	0.79	0.66 ( 0.55 , 0.78)	3.95E-29		0.00 (-0.00 , 0.00)	1.00		0.34 ( 0.22 , 0.45)	5.51E-08
K14205	mprF, fmtC; phosphatidylglycerol lysyltransferase	0.772	0.379	0.786	0.58 ( 0.44 , 0.72)	1.08E-14		0.00 (-0.00 , 0.00)	1.00		0.42 ( 0.28 , 0.56)	7.42E-08
K11473	glcF; glycolate oxidase iron-sulfur subunit	0.565	0.172	0.786	0.27 (-0.23 , 0.76)	1		0.08 (-0.28 , 0.45)	1.00		0.65 ( 0.45 , 0.85)	1.51E-09
K15973	mhqR; MarR family transcriptional regulator	0.517	0.126	0.782	0.38 ( 0.20 , 0.57)	3.59E-04		0.00 (-0.00 , 0.00)	1.00		0.62 ( 0.43 , 0.80)	3.55E-10
K18149	pbp5, pbp4, pbp3; penicillin-binding protein	0.832	0.441	0.782	0.66 ( 0.55 , 0.78)	4.70E-29		0.00 (-0.00 , 0.00)	1.00		0.34 ( 0.22 , 0.45)	5.56E-08
K15975	glyoxalase family protein	0.831	0.441	0.78	0.66 ( 0.54 , 0.78)	3.10E-28		0.00 (-0.00 , 0.00)	1.00		0.34 ( 0.22 , 0.46)	6.56E-08
K11959	urtA; urea transport system substrate-binding protein	0.639	0.25	0.778	0.31 (-0.16 , 0.77)	1		0.11 (-0.23 , 0.46)	1.00		0.58 ( 0.39 , 0.76)	5.11E-09
K05910	npr; NADH peroxidase	0.831	0.442	0.778	0.66 ( 0.55 , 0.78)	4.87E-29		0.00 (-0.00 , 0.00)	1.00		0.34 ( 0.22 , 0.45)	5.11E-08
K07699	spo0A; two-component system, response regulator	0.558	0.17	0.776	0.36 (-0.16 , 0.87)	1		0.02 (-0.34 , 0.39)	1.00		0.62 ( 0.41 , 0.84)	9.96E-08
K00068	srlD; sorbitol-6-phosphate 2-dehydrogenase	0.835	0.447	0.776	0.63 ( 0.50 , 0.75)	2.20E-22		0.00 (-0.00 , 0.00)	1.00		0.37 ( 0.25 , 0.50)	2.75E-08
K15780	tilS-hprT; bifunctional protein TilS/HprT	0.829	0.441	0.776	0.66 ( 0.55 , 0.78)	1.31E-28		0.00 (-0.00 , 0.00)	1.00		0.34 ( 0.22 , 0.45)	6.24E-08
K19285	nfrA1; FMN reductase (NADPH)	0.513	0.128	0.77	0.38 ( 0.20 , 0.57)	4.25E-04		0.00 (-0.00 , 0.00)	1.00		0.62 ( 0.43 , 0.80)	3.90E-10
K02783	srlA; glucitol/sorbitol PTS system EIIC component	0.841	0.458	0.766	0.67 ( 0.56 , 0.78)	1.36E-32		0.00 (-0.00 , 0.00)	1.00		0.33 ( 0.22 , 0.44)	3.12E-08
K05916	hmp, YHB1; nitric oxide dioxygenase	0.749	0.367	0.764	0.53 ( 0.14 , 0.92)	0.068		0.06 (-0.25 , 0.37)	1.00		0.41 ( 0.26 , 0.55)	3.25E-07
K10804	tesA; acyl-CoA thioesterase I	0.643	0.261	0.764	0.39 (-0.07 , 0.85)	0.883		0.06 (-0.29 , 0.40)	1.00		0.55 ( 0.37 , 0.73)	2.30E-08
K00105	alpha-glycerophosphate oxidase	0.787	0.406	0.762	0.60 ( 0.45 , 0.74)	6.16E-15		0.00 (-0.00 , 0.00)	1.00		0.40 ( 0.26 , 0.55)	4.55E-07
K08724	pbpB; penicillin-binding protein 2B	0.434	0.053	0.762	0.26 ( 0.06 , 0.46)	0.094		0.00 (-0.00 , 0.00)	1.00		0.74 ( 0.54 , 0.94)	1.68E-12

## Sheet: Table S5
Table S5. Screening for serum IgG antibodies against a panel of 19 oral bacteria in 209 adult twin pairs. Multiplex immunoblotting assay was used to screen serum IgG responce agains 19 whole bactera. ICC values for MZ and DZ-SS pairs, and Falcornes formula (2*(ICCmz - ICCdz) is shown. ACE model was used to estimate the variance explained by the additative genetics (A), shared enviromental factors…
	Relative IgG signal			Falconer´s forumla	Additive genetic variance (A)			Shared env. factors (C)			Nonshared env. factors (E)
Serum antibodies to	mean (95%CI)	ICC-MZ	ICC-DZ		b (95%CI)	adjusted p		b (95%CI)	adjusted p		b (95%CI)	adjusted p
Actinomyces naeslundii	0.68 (0.65, 0.72)	0.58	0.65	-0.14	0.06 (-0.41, 0.54)	1		0.31 (-0.03, 0.66)	0.21		0.62 (0.42, 0.82)	2.64E-09
Actinomyces odontolyticus	0.76 (0.72, 0.8)	0.62	0.57	0.1	0.50 (0.34, 0.65)	1.99E-09		0.00 (-0.00, 0.00)	1		0.50 (0.35, 0.66)	9.66E-10
Actinomyces oris	0.95 (0.87, 1.02)	0.43	0.35	0.16	0.26 (0.06, 0.47)	0.04		0.00 (-0.00, 0.00)	1		0.74 (0.53, 0.94)	1.24E-11
Aggregatibacter actinomycetemcomitans	6.17 (5.53, 6.82)	0.68	0.59	0.18	0.35 (-0.12, 0.82)	0.45		0.13 (-0.21, 0.46)	1		0.53 (0.32, 0.73)	9.43E-07
Bifidobacterium dentium	0.73 (0.68, 0.78)	0.42	0.34	0.16	0.35 (0.13, 0.57)	4.71E-03		0.00 (-0.00, 0.00)	1		0.65 (0.43, 0.87)	1.20E-08
Bifidobacterium longum	0.67 (0.64, 0.71)	0.7	0.54	0.32	0.44 (0.25, 0.63)	2.07E-05		0.00 (-0.00, 0.00)	1		0.56 (0.37, 0.75)	1.89E-08
Corynebacterium durum	0.67 (0.64, 0.7)	0.68	0.53	0.3	0.54 (0.38, 0.70)	1.18E-10		0.00 (-0.00, 0.00)	1		0.46 (0.30, 0.62)	5.32E-08
Corynebacterium matruchotii	0.92 (0.88, 0.95)	0.77	0.57	0.4	0.53 (0.38, 0.68)	2.20E-11		0.00 (-0.00, 0.00)	1		0.47 (0.32, 0.62)	2.70E-09
Filifactor alocis	1.34 (1.3, 1.38)	0.77	0.68	0.18	0.19 (-0.24, 0.62)	1		0.29 (-0.02, 0.60)	0.21		0.52 (0.34, 0.70)	2.45E-08
Fusobacterium nucleatum subsp. nucleatum	1.48 (1.33, 1.62)	0.26	0.08	0.36	0.06 (-0.13, 0.24)	1		0.00 (-0.00, 0.00)	1		0.94 (0.76, 1.13)	4.91E-23
Fusobacterium periodonticum	1.31 (1.22, 1.39)	0.68	0.52	0.32	0.76 (0.65, 0.87)	4.13E-40		0.00 (-0.00, 0.00)	1		0.24 (0.13, 0.35)	7.48E-05
Haemophilus parainfluenzae	7.96 (7.32, 8.61)	0.76	0.69	0.14	0.21 (-0.23, 0.66)	1		0.22 (-0.12, 0.56)	0.6		0.56 (0.39, 0.74)	1.19E-09
Porphyromonas gingivalis	2.39 (2.00, 2.79)	0.56	0.17	0.78	0.83 (0.71, 0.94)	2.53E-43		0.00 (-0.00, 0.00)	1		0.17 (0.06, 0.29)	1.08E-02
Porphyromonas gingivalis	2.06 (1.66, 2.47)	0.62	0.17	0.9	0.93 (0.89, 0.96)	0.00E+00		0.00 (-0.00, 0.00)	1		0.07 (0.04, 0.11)	6.24E-05
Streptococcus gordonii	1.44 (1.38, 1.49)	0.72	0.67	0.1	0.20 (-0.25, 0.64)	1		0.27 (-0.05, 0.59)	0.29		0.53 (0.35, 0.72)	7.67E-08
Streptococcus mitis	2.29 (2.17, 2.41)	0.73	0.62	0.22	0.41 (-0.06, 0.89)	0.27		0.01 (-0.36, 0.38)	1		0.58 (0.41, 0.76)	2.63E-10
Streptococcus mutans	2.31 (2.2, 2.42)	0.49	0.61	-0.24	0.00 (-0.00, 0.00)	1		0.31 (0.19, 0.43)	1.95E-06		0.69 (0.57, 0.81)	1.04E-27
Streptococcus oralis	2.2 (2.1, 2.29)	0.62	0.5	0.24	0.55 (0.38, 0.71)	1.83E-10		0.00 (-0.00, 0.00)	1		0.45 (0.29, 0.62)	1.97E-07
Streptococcus sanguinis	1.09 (1.06, 1.13)	0.52	0.5	0.04	0.00 (-0.00, 0.00)	1		0.29 (0.16, 0.41)	2.17E-05		0.71 (0.59, 0.84)	1.42E-28
Veilonella atypica	0.99 (0.95, 1.04)	0.49	0.48	0.02	0.39 (0.20, 0.57)	1.40E-04		0.00 (-0.00, 0.00)	1		0.61 (0.43, 0.80)	3.55E-10
